# Supplementary material for: Individual risk and prognostic value prediction by machine learning for distant metastasis in pulmonary sarcomatoid carcinoma: a large cohort study based on the SEER database and the Chinese population
Source: Front Oncol. 2023 Jun 26;13:1105224. doi: 10.3389/fonc.2023.1105224 (PMC10332636; doi:10.3389/fonc.2023.1105224)
Supplement: Supplementary file 1 [file DataSheet_1.csv]

	Age.recode.with..1.year.olds	Sex	Year.of.diagnosis	Race.recode..W..B..AI..API.	Primary.Site...labeled	Histologic.Type.ICD.O.3	Laterality	Diagnostic.Confirmation	ICD.O.3.Hist.behav	Combined.Summary.Stage..2004..	Summary.stage.2000..1998.2017.	Derived.EOD.2018.T..2018..	Derived.EOD.2018.N..2018..	Derived.EOD.2018.M..2018..	Derived.EOD.2018.Stage.Group..2018..	Derived.AJCC.Stage.Group..7th.ed..2010.2015.	Derived.AJCC.T..7th.ed..2010.2015.	Derived.AJCC.N..7th.ed..2010.2015.	Derived.AJCC.M..7th.ed..2010.2015.	Derived.AJCC.Stage.Group..6th.ed..2004.2015.	Derived.AJCC.T..6th.ed..2004.2015.	Derived.AJCC.N..6th.ed..2004.2015.	Derived.AJCC.M..6th.ed..2004.2015.	CS.tumor.size..2004.2015.	CS.extension..2004.2015.	SEER.cause.specific.death.classification	SEER.other.cause.of.death.classification	Survival.months	Vital.status.recode..study.cutoff.used.	Sequence.number	First.malignant.primary.indicator	Record.number.recode	Total.number.of.in.situ.malignant.tumors.for.patient	Race.recode..White..Black..Other.	Age.recode.with.single.ages.and.85.	Race.ethnicity	RX.Summ..Surg.Prim.Site..1998..	Radiation.recode	Chemotherapy.recode..yes..no.unk.	Regional.nodes.examined..1988..	Regional.nodes.positive..1988..	SEER.Combined.Mets.at.DX.bone..2010..	SEER.Combined.Mets.at.DX.brain..2010..	SEER.Combined.Mets.at.DX.liver..2010..	SEER.Combined.Mets.at.DX.lung..2010..	Tumor.Size.Summary..2016..	Marital.status.at.diagnosis	Combined.Summary.Stage..2004...1	Derived.SEER.Combined.T..2016.2017.
14983	70-74 years	Male	2004	Asian or Pacific Islander	C34.3-Lower lobe, lung	8031	Right - origin of primary	Positive histology	8031/3: Giant cell carcinoma	Regional	Regional	Blank(s)	Blank(s)	Blank(s)	Blank(s)	Blank(s)	Blank(s)	Blank(s)	Blank(s)	IIB	T2	N1	M0	50	450	Alive or dead of other cause	Alive or dead due to cancer	4	Alive	One primary only	Yes	1	1	Other (American Indian/AK Native, Asian/Pacific Islander)	71 years	Other Asian (1991+)	45	None/Unknown	No/Unknown	1	1	Blank(s)	Blank(s)	Blank(s)	Blank(s)	Blank(s)	Unknown	Regional	Blank(s)
15312	70-74 years	Female	2004	Black	C34.1-Upper lobe, lung	8031	Right - origin of primary	Positive histology	8031/3: Giant cell carcinoma	Distant	Distant	Blank(s)	Blank(s)	Blank(s)	Blank(s)	Blank(s)	Blank(s)	Blank(s)	Blank(s)	IV	T3	N2	M1	62	600	Dead (attributable to this cancer dx)	Alive or dead due to cancer	2	Dead	One primary only	Yes	1	1	Black	71 years	Black	0	None/Unknown	No/Unknown	0	98	Blank(s)	Blank(s)	Blank(s)	Blank(s)	Blank(s)	Divorced	Distant	Blank(s)
19563	70-74 years	Male	2007	White	C34.1-Upper lobe, lung	8031	Left - origin of primary	Positive histology	8031/3: Giant cell carcinoma	Distant	Distant	Blank(s)	Blank(s)	Blank(s)	Blank(s)	Blank(s)	Blank(s)	Blank(s)	Blank(s)	IV	T2	N1	M1	100	100	Dead (attributable to this cancer dx)	Alive or dead due to cancer	0	Dead	One primary only	Yes	1	1	White	70 years	White	0	Beam radiation	No/Unknown	0	98	Blank(s)	Blank(s)	Blank(s)	Blank(s)	Blank(s)	Widowed	Distant	Blank(s)
20151	65-69 years	Male	2007	Asian or Pacific Islander	C34.3-Lower lobe, lung	8031	Right - origin of primary	Positive exfoliative cytology, no positive histology	8031/3: Giant cell carcinoma	Distant	Distant	Blank(s)	Blank(s)	Blank(s)	Blank(s)	Blank(s)	Blank(s)	Blank(s)	Blank(s)	IV	T1	N2	M1	27	300	Dead (attributable to this cancer dx)	Alive or dead due to cancer	7	Dead	One primary only	Yes	1	1	Other (American Indian/AK Native, Asian/Pacific Islander)	67 years	Chinese	0	Beam radiation	Yes	1	1	Blank(s)	Blank(s)	Blank(s)	Blank(s)	Blank(s)	Separated	Distant	Blank(s)
21304	75-79 years	Female	2007	White	C34.3-Lower lobe, lung	8032	Left - origin of primary	Positive histology	8032/3: Spindle cell carcinoma, NOS	Distant	Distant	Blank(s)	Blank(s)	Blank(s)	Blank(s)	Blank(s)	Blank(s)	Blank(s)	Blank(s)	IV	T4	N2	M1	35	700	Dead (attributable to this cancer dx)	Alive or dead due to cancer	0	Dead	One primary only	Yes	1	1	White	77 years	White	0	None/Unknown	No/Unknown	0	98	Blank(s)	Blank(s)	Blank(s)	Blank(s)	Blank(s)	Widowed	Distant	Blank(s)
22688	70-74 years	Female	2008	White	C34.3-Lower lobe, lung	8032	Right - origin of primary	Positive histology	8032/3: Spindle cell carcinoma, NOS	Distant	Distant	Blank(s)	Blank(s)	Blank(s)	Blank(s)	Blank(s)	Blank(s)	Blank(s)	Blank(s)	IV	T2	N0	M1	75	100	Dead (attributable to this cancer dx)	Alive or dead due to cancer	1	Dead	One primary only	Yes	1	1	White	72 years	White	0	Beam radiation	Yes	0	98	Blank(s)	Blank(s)	Blank(s)	Blank(s)	Blank(s)	Married (including common law)	Distant	Blank(s)
23084	55-59 years	Male	2007	White	C34.3-Lower lobe, lung	8031	Right - origin of primary	Positive exfoliative cytology, no positive histology	8031/3: Giant cell carcinoma	Distant	Distant	Blank(s)	Blank(s)	Blank(s)	Blank(s)	Blank(s)	Blank(s)	Blank(s)	Blank(s)	IIIB	T4	N1	M0	90	720	Dead (attributable to this cancer dx)	Alive or dead due to cancer	3	Dead	One primary only	Yes	1	1	White	55 years	White	0	None/Unknown	No/Unknown	0	98	Blank(s)	Blank(s)	Blank(s)	Blank(s)	Blank(s)	Single (never married)	Distant	Blank(s)
23510	55-59 years	Male	2009	Asian or Pacific Islander	C34.1-Upper lobe, lung	8031	Left - origin of primary	Positive histology	8031/3: Giant cell carcinoma	Distant	Distant	Blank(s)	Blank(s)	Blank(s)	Blank(s)	Blank(s)	Blank(s)	Blank(s)	Blank(s)	IV	T4	N2	M1	70	650	Alive or dead of other cause	Dead (attributable to causes other than this cancer dx)	1	Dead	One primary only	Yes	1	1	Other (American Indian/AK Native, Asian/Pacific Islander)	56 years	Chinese	30	Beam radiation	Yes	0	98	Blank(s)	Blank(s)	Blank(s)	Blank(s)	Blank(s)	Married (including common law)	Distant	Blank(s)
25667	75-79 years	Male	2009	White	C34.3-Lower lobe, lung	8031	Left - origin of primary	Positive histology	8031/3: Giant cell carcinoma	Regional	Regional	Blank(s)	Blank(s)	Blank(s)	Blank(s)	Blank(s)	Blank(s)	Blank(s)	Blank(s)	IIIB	T4	N2	M0	25	650	Dead (attributable to this cancer dx)	Alive or dead due to cancer	14	Dead	One primary only	Yes	1	1	White	76 years	White	0	Beam radiation	No/Unknown	0	98	Blank(s)	Blank(s)	Blank(s)	Blank(s)	Blank(s)	Married (including common law)	Regional	Blank(s)
26137	70-74 years	Male	2010	White	C34.1-Upper lobe, lung	8032	Left - origin of primary	Positive histology	8032/3: Spindle cell carcinoma, NOS	Regional	Regional	Blank(s)	Blank(s)	Blank(s)	Blank(s)	IIIA	T2a	N2	M0	IIIA	T2	N2	M0	36	100	Dead (missing/unknown COD)	Dead (missing/unknown COD)	11	Dead	One primary only	Yes	1	1	White	73 years	White	0	Beam radiation	Yes	0	98	No	No	No	No	Blank(s)	Separated	Regional	Blank(s)
26729	60-64 years	Male	2010	White	C34.1-Upper lobe, lung	8031	Left - origin of primary	Positive histology	8031/3: Giant cell carcinoma	Distant	Distant	Blank(s)	Blank(s)	Blank(s)	Blank(s)	IV	T2a	N2	M1b	IV	T2	N2	M1	48	100	Dead (attributable to this cancer dx)	Alive or dead due to cancer	27	Dead	One primary only	Yes	1	1	White	60 years	White	0	Beam radiation	Yes	0	98	No	Yes	No	No	Blank(s)	Married (including common law)	Distant	Blank(s)
26805	65-69 years	Female	2010	White	C34.1-Upper lobe, lung	8022	Left - origin of primary	Positive histology	8022/3: Pleomorphic carcinoma	Localized	Localized	Blank(s)	Blank(s)	Blank(s)	Blank(s)	IB	T2a	N0	M0	IB	T2	N0	M0	38	100	Dead (attributable to this cancer dx)	Alive or dead due to cancer	37	Dead	One primary only	Yes	1	1	White	67 years	White	33	None/Unknown	No/Unknown	4	0	No	No	No	No	Blank(s)	Widowed	Localized	Blank(s)
27225	80-84 years	Male	2010	Asian or Pacific Islander	C34.3-Lower lobe, lung	8032	Right - origin of primary	Positive histology	8032/3: Spindle cell carcinoma, NOS	Regional	Regional	Blank(s)	Blank(s)	Blank(s)	Blank(s)	IIIA	T2a	N2	M0	IIIA	T2	N2	M0	49	100	Dead (attributable to this cancer dx)	Alive or dead due to cancer	7	Dead	One primary only	Yes	1	1	Other (American Indian/AK Native, Asian/Pacific Islander)	80 years	Laotian (1988+)	0	None/Unknown	Yes	0	98	No	No	No	No	Blank(s)	Married (including common law)	Regional	Blank(s)
29694	75-79 years	Male	2011	Asian or Pacific Islander	C34.1-Upper lobe, lung	8032	Right - origin of primary	Positive exfoliative cytology, no positive histology	8032/3: Spindle cell carcinoma, NOS	Distant	Distant	Blank(s)	Blank(s)	Blank(s)	Blank(s)	IIIB	T3	N3	M0	IIIB	T4	N3	M0	16	300	Alive or dead of other cause	Alive or dead due to cancer	35	Alive	One primary only	Yes	1	1	Other (American Indian/AK Native, Asian/Pacific Islander)	78 years	Filipino	0	None/Unknown	No/Unknown	95	95	No	No	No	No	Blank(s)	Separated	Distant	Blank(s)
30232	70-74 years	Male	2012	Black	C34.1-Upper lobe, lung	8022	Right - origin of primary	Positive histology	8022/3: Pleomorphic carcinoma	Regional	Regional	Blank(s)	Blank(s)	Blank(s)	Blank(s)	IIB	T3	N0	M0	IIB	T3	N0	M0	84	600	Dead (attributable to this cancer dx)	Alive or dead due to cancer	8	Dead	One primary only	Yes	1	1	Black	73 years	Black	33	None/Unknown	No/Unknown	8	0	No	No	No	No	Blank(s)	Unknown	Regional	Blank(s)
30427	50-54 years	Male	2012	Black	C34.1-Upper lobe, lung	8022	Left - origin of primary	Positive histology	8022/3: Pleomorphic carcinoma	Regional	Regional	Blank(s)	Blank(s)	Blank(s)	Blank(s)	IIIA	T3	N1	M0	IIB	T2	N1	M0	80	430	Dead (attributable to this cancer dx)	Alive or dead due to cancer	6	Dead	One primary only	Yes	1	1	Black	50 years	Black	33	None/Unknown	No/Unknown	2	1	No	No	No	No	Blank(s)	Single (never married)	Regional	Blank(s)
31869	75-79 years	Male	2013	White	C34.1-Upper lobe, lung	8022	Left - origin of primary	Positive histology	8022/3: Pleomorphic carcinoma	Regional	Regional	Blank(s)	Blank(s)	Blank(s)	Blank(s)	IIIA	T3	N2	M0	IIIA	T3	N2	M0	47	600	Dead (attributable to this cancer dx)	Alive or dead due to cancer	6	Dead	One primary only	Yes	1	1	White	78 years	White	33	None/Unknown	No/Unknown	12	2	No	No	No	No	Blank(s)	Married (including common law)	Regional	Blank(s)
33152	60-64 years	Female	2013	White	C34.3-Lower lobe, lung	8031	Right - origin of primary	Positive histology	8031/3: Giant cell carcinoma	Distant	Distant	Blank(s)	Blank(s)	Blank(s)	Blank(s)	IV	T2a	N3	M1a	IIIB	T4	N3	M0	34	300	Dead (attributable to this cancer dx)	Alive or dead due to cancer	3	Dead	One primary only	Yes	1	1	White	64 years	White	0	Beam radiation	Yes	95	95	No	No	No	Yes	Blank(s)	Married (including common law)	Distant	Blank(s)
33806	80-84 years	Male	2014	Asian or Pacific Islander	C34.3-Lower lobe, lung	8031	Right - origin of primary	Positive exfoliative cytology, no positive histology	8031/3: Giant cell carcinoma	Distant	Distant	Blank(s)	Blank(s)	Blank(s)	Blank(s)	IV	T2a	N2	M1b	IV	T4	N2	M1	36	430	Dead (attributable to this cancer dx)	Alive or dead due to cancer	1	Dead	One primary only	Yes	1	1	Other (American Indian/AK Native, Asian/Pacific Islander)	80 years	Chinese	0	None/Unknown	No/Unknown	0	98	Yes	No	No	No	Blank(s)	Married (including common law)	Distant	Blank(s)
34807	70-74 years	Male	2014	White	C34.1-Upper lobe, lung	8032	Right - origin of primary	Positive histology	8032/3: Spindle cell carcinoma, NOS	Localized	Localized	Blank(s)	Blank(s)	Blank(s)	Blank(s)	IIA	T2b	N0	M0	IB	T2	N0	M0	60	100	Alive or dead of other cause	Alive or dead due to cancer	48	Alive	One primary only	Yes	1	1	White	73 years	White	33	None/Unknown	No/Unknown	8	0	No	No	No	No	Blank(s)	Married (including common law)	Localized	Blank(s)
35185	60-64 years	Female	2014	White	C34.3-Lower lobe, lung	8022	Right - origin of primary	Positive histology	8022/3: Pleomorphic carcinoma	Localized	Localized	Blank(s)	Blank(s)	Blank(s)	Blank(s)	IB	T2a	N0	M0	IB	T2	N0	M0	32	100	Alive or dead of other cause	Alive or dead due to cancer	49	Alive	One primary only	Yes	1	1	White	61 years	White	33	None/Unknown	No/Unknown	21	0	No	No	No	No	Blank(s)	Married (including common law)	Localized	Blank(s)
35751	80-84 years	Female	2015	White	C34.1-Upper lobe, lung	8031	Left - origin of primary	Positive histology	8031/3: Giant cell carcinoma	Distant	Distant	Blank(s)	Blank(s)	Blank(s)	Blank(s)	IV	T4	N3	M1b	IV	T4	N3	M1	99	700	Dead (attributable to this cancer dx)	Alive or dead due to cancer	2	Dead	One primary only	Yes	1	1	White	80 years	White	0	Beam radiation	Yes	0	98	Yes	No	No	No	Blank(s)	Married (including common law)	Distant	Blank(s)
36324	70-74 years	Male	2015	American Indian/Alaska Native	C34.3-Lower lobe, lung	8022	Left - origin of primary	Positive histology	8022/3: Pleomorphic carcinoma	Regional	Regional	Blank(s)	Blank(s)	Blank(s)	Blank(s)	IIB	T3	N0	M0	IIB	T3	N0	M0	131	600	Dead (attributable to this cancer dx)	Alive or dead due to cancer	3	Dead	One primary only	Yes	1	1	Other (American Indian/AK Native, Asian/Pacific Islander)	70 years	American Indian/Alaska Native	56	None/Unknown	No/Unknown	8	0	No	No	No	No	Blank(s)	Single (never married)	Regional	Blank(s)
36820	70-74 years	Male	2015	Asian or Pacific Islander	C34.1-Upper lobe, lung	8032	Right - origin of primary	Positive histology	8032/3: Spindle cell carcinoma, NOS	Distant	Distant	Blank(s)	Blank(s)	Blank(s)	Blank(s)	IV	T4	N3	M1b	IV	T2	N3	M1	88	400	Dead (attributable to this cancer dx)	Alive or dead due to cancer	0	Dead	One primary only	Yes	1	1	Other (American Indian/AK Native, Asian/Pacific Islander)	74 years	Chinese	0	None/Unknown	No/Unknown	0	98	No	No	Yes	Yes	Blank(s)	Married (including common law)	Distant	Blank(s)
37293	40-44 years	Male	2016	Asian or Pacific Islander	C34.3-Lower lobe, lung	8980	Left - origin of primary	Positive histology	8980/3: Carcinosarcoma, NOS	Distant	Distant	Blank(s)	Blank(s)	Blank(s)	Blank(s)	Blank(s)	Blank(s)	Blank(s)	Blank(s)	Blank(s)	Blank(s)	Blank(s)	Blank(s)	Blank(s)	Blank(s)	Dead (attributable to this cancer dx)	Alive or dead due to cancer	10	Dead	One primary only	Yes	1	1	Other (American Indian/AK Native, Asian/Pacific Islander)	43 years	Fiji Islander (1991+)	0	None/Unknown	Yes	0	98	Yes	No	No	No	93	Married (including common law)	Distant	c3
37787	80-84 years	Male	2016	Asian or Pacific Islander	C34.1-Upper lobe, lung	8032	Right - origin of primary	Positive histology	8032/3: Spindle cell carcinoma, NOS	Distant	Distant	Blank(s)	Blank(s)	Blank(s)	Blank(s)	Blank(s)	Blank(s)	Blank(s)	Blank(s)	Blank(s)	Blank(s)	Blank(s)	Blank(s)	Blank(s)	Blank(s)	Dead (attributable to this cancer dx)	Alive or dead due to cancer	1	Dead	One primary only	Yes	1	1	Other (American Indian/AK Native, Asian/Pacific Islander)	83 years	Chinese	0	None/Unknown	No/Unknown	0	98	Yes	No	No	No	45	Married (including common law)	Distant	c3
37855	75-79 years	Male	2016	White	C34.1-Upper lobe, lung	8022	Left - origin of primary	Positive histology	8022/3: Pleomorphic carcinoma	Regional	Regional	Blank(s)	Blank(s)	Blank(s)	Blank(s)	Blank(s)	Blank(s)	Blank(s)	Blank(s)	Blank(s)	Blank(s)	Blank(s)	Blank(s)	Blank(s)	Blank(s)	Dead (attributable to this cancer dx)	Alive or dead due to cancer	3	Dead	One primary only	Yes	1	1	White	76 years	White	33	None/Unknown	No/Unknown	17	0	No	No	No	No	90	Married (including common law)	Regional	p3
38418	60-64 years	Female	2016	Black	C34.2-Middle lobe, lung	8022	Right - origin of primary	Positive histology	8022/3: Pleomorphic carcinoma	Regional	Regional	Blank(s)	Blank(s)	Blank(s)	Blank(s)	Blank(s)	Blank(s)	Blank(s)	Blank(s)	Blank(s)	Blank(s)	Blank(s)	Blank(s)	Blank(s)	Blank(s)	Dead (attributable to this cancer dx)	Alive or dead due to cancer	5	Dead	One primary only	Yes	1	1	Black	64 years	Black	55	None/Unknown	No/Unknown	37	2	No	No	No	No	53	Single (never married)	Regional	p2B
39801	75-79 years	Female	2017	White	C34.1-Upper lobe, lung	8032	Left - origin of primary	Positive histology	8032/3: Spindle cell carcinoma, NOS	Distant	Distant	Blank(s)	Blank(s)	Blank(s)	Blank(s)	Blank(s)	Blank(s)	Blank(s)	Blank(s)	Blank(s)	Blank(s)	Blank(s)	Blank(s)	Blank(s)	Blank(s)	Dead (attributable to this cancer dx)	Alive or dead due to cancer	1	Dead	One primary only	Yes	1	1	White	78 years	White	0	None/Unknown	No/Unknown	0	98	Yes	No	No	Unknown	58	Married (including common law)	Distant	c4
40917	75-79 years	Male	2018	White	C34.1-Upper lobe, lung	8032	Right - origin of primary	Positive histology	8032/3: Spindle cell carcinoma, NOS	Regional	Blank(s)	T4	N0	M0	3A	Blank(s)	Blank(s)	Blank(s)	Blank(s)	Blank(s)	Blank(s)	Blank(s)	Blank(s)	Blank(s)	Blank(s)	Alive or dead of other cause	Alive or dead due to cancer	11	Alive	One primary only	Yes	1	1	White	77 years	White	33	None/Unknown	No/Unknown	9	0	No	No	No	No	80	Married (including common law)	Regional	Blank(s)
41745	80-84 years	Male	2018	White	C34.3-Lower lobe, lung	8022	Left - origin of primary	Positive histology	8022/3: Pleomorphic carcinoma	Distant	Blank(s)	T4	N2	M1c	4B	Blank(s)	Blank(s)	Blank(s)	Blank(s)	Blank(s)	Blank(s)	Blank(s)	Blank(s)	Blank(s)	Blank(s)	Alive or dead of other cause	Alive or dead due to cancer	1	Alive	One primary only	Yes	1	1	White	82 years	White	0	Beam radiation	Yes	0	98	Yes	No	No	No	55	Married (including common law)	Distant	Blank(s)
41887	60-64 years	Male	2018	White	C34.1-Upper lobe, lung	8022	Right - origin of primary	Positive histology	8022/3: Pleomorphic carcinoma	Regional	Blank(s)	T2	N0	M0	1B	Blank(s)	Blank(s)	Blank(s)	Blank(s)	Blank(s)	Blank(s)	Blank(s)	Blank(s)	Blank(s)	Blank(s)	Alive or dead of other cause	Alive or dead due to cancer	8	Alive	One primary only	Yes	1	1	White	63 years	White	33	None/Unknown	No/Unknown	97	0	No	No	No	No	24	Married (including common law)	Regional	Blank(s)
53515	60-64 years	Male	2007	White	C34.1-Upper lobe, lung	8022	Right - origin of primary	Positive histology	8022/3: Pleomorphic carcinoma	Regional	Regional	Blank(s)	Blank(s)	Blank(s)	Blank(s)	Blank(s)	Blank(s)	Blank(s)	Blank(s)	IIIA	T3	N2	M0	41	600	Alive or dead of other cause	Alive or dead due to cancer	141	Alive	One primary only	Yes	2	1	White	60 years	White	33	Beam radiation	Yes	22	2	Blank(s)	Blank(s)	Blank(s)	Blank(s)	Blank(s)	Married (including common law)	Regional	Blank(s)
59076	80-84 years	Female	2004	White	C34.1-Upper lobe, lung	8032	Right - origin of primary	Positive histology	8032/3: Spindle cell carcinoma, NOS	Regional	Regional	Blank(s)	Blank(s)	Blank(s)	Blank(s)	Blank(s)	Blank(s)	Blank(s)	Blank(s)	IIIB	T4	N2	M0	72	700	Dead (attributable to this cancer dx)	Alive or dead due to cancer	8	Dead	One primary only	Yes	1	1	White	80 years	White	0	Beam radiation	Yes	1	1	Blank(s)	Blank(s)	Blank(s)	Blank(s)	Blank(s)	Widowed	Regional	Blank(s)
59723	50-54 years	Female	2004	White	C34.1-Upper lobe, lung	8022	Right - origin of primary	Positive histology	8022/3: Pleomorphic carcinoma	Regional	Regional	Blank(s)	Blank(s)	Blank(s)	Blank(s)	Blank(s)	Blank(s)	Blank(s)	Blank(s)	IIB	T3	N0	M0	52	600	Alive or dead of other cause	Dead (attributable to causes other than this cancer dx)	140	Dead	One primary only	Yes	1	1	White	54 years	White	46	None/Unknown	Yes	42	0	Blank(s)	Blank(s)	Blank(s)	Blank(s)	Blank(s)	Married (including common law)	Regional	Blank(s)
59817	55-59 years	Male	2004	White	C34.1-Upper lobe, lung	8022	Right - origin of primary	Positive histology	8022/3: Pleomorphic carcinoma	Localized	Localized	Blank(s)	Blank(s)	Blank(s)	Blank(s)	Blank(s)	Blank(s)	Blank(s)	Blank(s)	IA	T1	N0	M0	16	100	Alive or dead of other cause	Dead (attributable to causes other than this cancer dx)	133	Dead	One primary only	Yes	1	1	White	58 years	White	33	None/Unknown	No/Unknown	15	0	Blank(s)	Blank(s)	Blank(s)	Blank(s)	Blank(s)	Married (including common law)	Localized	Blank(s)
61222	70-74 years	Female	2005	White	C34.1-Upper lobe, lung	8022	Right - origin of primary	Positive histology	8022/3: Pleomorphic carcinoma	Localized	Localized	Blank(s)	Blank(s)	Blank(s)	Blank(s)	Blank(s)	Blank(s)	Blank(s)	Blank(s)	IB	T2	N0	M0	55	100	Alive or dead of other cause	Dead (attributable to causes other than this cancer dx)	66	Dead	One primary only	Yes	1	1	White	70 years	White	33	None/Unknown	No/Unknown	98	0	Blank(s)	Blank(s)	Blank(s)	Blank(s)	Blank(s)	Married (including common law)	Localized	Blank(s)
62019	80-84 years	Male	2005	White	C34.3-Lower lobe, lung	8022	Left - origin of primary	Positive histology	8022/3: Pleomorphic carcinoma	Regional	Regional	Blank(s)	Blank(s)	Blank(s)	Blank(s)	Blank(s)	Blank(s)	Blank(s)	Blank(s)	IB	T2	N0	M0	85	450	Dead (attributable to this cancer dx)	Alive or dead due to cancer	28	Dead	One primary only	Yes	1	1	White	80 years	White	56	None/Unknown	Yes	39	0	Blank(s)	Blank(s)	Blank(s)	Blank(s)	Blank(s)	Married (including common law)	Regional	Blank(s)
63552	65-69 years	Female	2006	White	C34.3-Lower lobe, lung	8022	Right - origin of primary	Positive histology	8022/3: Pleomorphic carcinoma	Localized	Localized	Blank(s)	Blank(s)	Blank(s)	Blank(s)	Blank(s)	Blank(s)	Blank(s)	Blank(s)	IB	T2	N0	M0	50	100	Alive or dead of other cause	Alive or dead due to cancer	145	Alive	One primary only	Yes	1	1	White	65 years	White	33	None/Unknown	Yes	14	0	Blank(s)	Blank(s)	Blank(s)	Blank(s)	Blank(s)	Married (including common law)	Localized	Blank(s)
63907	70-74 years	Female	2006	White	C34.3-Lower lobe, lung	8022	Right - origin of primary	Positive histology	8022/3: Pleomorphic carcinoma	Regional	Regional	Blank(s)	Blank(s)	Blank(s)	Blank(s)	Blank(s)	Blank(s)	Blank(s)	Blank(s)	IIIA	T2	N2	M0	38	100	Dead (attributable to this cancer dx)	Alive or dead due to cancer	72	Dead	One primary only	Yes	1	1	White	74 years	White	0	Beam radiation	Yes	1	1	Blank(s)	Blank(s)	Blank(s)	Blank(s)	Blank(s)	Married (including common law)	Regional	Blank(s)
64309	65-69 years	Female	2006	White	C34.3-Lower lobe, lung	8022	Right - origin of primary	Positive histology	8022/3: Pleomorphic carcinoma	Regional	Regional	Blank(s)	Blank(s)	Blank(s)	Blank(s)	Blank(s)	Blank(s)	Blank(s)	Blank(s)	IIB	T2	N1	M0	45	450	Dead (attributable to this cancer dx)	Alive or dead due to cancer	4	Dead	One primary only	Yes	1	1	White	69 years	White	33	Beam radiation	Yes	97	97	Blank(s)	Blank(s)	Blank(s)	Blank(s)	Blank(s)	Widowed	Regional	Blank(s)
65191	80-84 years	Female	2006	White	C34.3-Lower lobe, lung	8031	Left - origin of primary	Positive histology	8031/3: Giant cell carcinoma	Distant	Distant	Blank(s)	Blank(s)	Blank(s)	Blank(s)	Blank(s)	Blank(s)	Blank(s)	Blank(s)	IV	T4	N1	M1	35	760	Dead (attributable to this cancer dx)	Alive or dead due to cancer	3	Dead	One primary only	Yes	1	1	White	82 years	White	0	Beam radiation	No/Unknown	0	98	Blank(s)	Blank(s)	Blank(s)	Blank(s)	Blank(s)	Married (including common law)	Distant	Blank(s)
65518	45-49 years	Female	2006	Black	C34.1-Upper lobe, lung	8031	Right - origin of primary	Positive histology	8031/3: Giant cell carcinoma	Distant	Distant	Blank(s)	Blank(s)	Blank(s)	Blank(s)	Blank(s)	Blank(s)	Blank(s)	Blank(s)	IV	T4	N1	M1	56	650	Dead (attributable to this cancer dx)	Alive or dead due to cancer	6	Dead	One primary only	Yes	1	1	Black	49 years	Black	0	Beam radiation	Yes	0	98	Blank(s)	Blank(s)	Blank(s)	Blank(s)	Blank(s)	Single (never married)	Distant	Blank(s)
65578	70-74 years	Male	2006	White	C34.1-Upper lobe, lung	8031	Left - origin of primary	Positive histology	8031/3: Giant cell carcinoma	Localized	Localized	Blank(s)	Blank(s)	Blank(s)	Blank(s)	Blank(s)	Blank(s)	Blank(s)	Blank(s)	IB	T2	N0	M0	36	100	Alive or dead of other cause	Dead (attributable to causes other than this cancer dx)	8	Dead	One primary only	Yes	1	1	White	73 years	White	0	Beam radiation	No/Unknown	0	98	Blank(s)	Blank(s)	Blank(s)	Blank(s)	Blank(s)	Widowed	Localized	Blank(s)
65905	70-74 years	Female	2006	White	C34.3-Lower lobe, lung	8022	Right - origin of primary	Positive histology	8022/3: Pleomorphic carcinoma	Localized	Localized	Blank(s)	Blank(s)	Blank(s)	Blank(s)	Blank(s)	Blank(s)	Blank(s)	Blank(s)	IB	T2	N0	M0	35	300	Dead (attributable to this cancer dx)	Alive or dead due to cancer	34	Dead	One primary only	Yes	1	1	White	71 years	White	33	None/Unknown	No/Unknown	2	0	Blank(s)	Blank(s)	Blank(s)	Blank(s)	Blank(s)	Widowed	Localized	Blank(s)
65934	65-69 years	Female	2005	White	C34.1-Upper lobe, lung	8022	Left - origin of primary	Positive histology	8022/3: Pleomorphic carcinoma	Regional	Regional	Blank(s)	Blank(s)	Blank(s)	Blank(s)	Blank(s)	Blank(s)	Blank(s)	Blank(s)	IIB	T2	N1	M0	38	450	Dead (attributable to this cancer dx)	Alive or dead due to cancer	28	Dead	One primary only	Yes	1	1	White	66 years	White	55	None/Unknown	Yes	27	2	Blank(s)	Blank(s)	Blank(s)	Blank(s)	Blank(s)	Married (including common law)	Regional	Blank(s)
66249	55-59 years	Male	2007	White	C34.1-Upper lobe, lung	8031	Left - origin of primary	Positive exfoliative cytology, no positive histology	8031/3: Giant cell carcinoma	Regional	Regional	Blank(s)	Blank(s)	Blank(s)	Blank(s)	Blank(s)	Blank(s)	Blank(s)	Blank(s)	IIIB	T4	N0	M0	60	740	Alive or dead of other cause	Dead (attributable to causes other than this cancer dx)	92	Dead	One primary only	Yes	1	1	White	59 years	White	0	Beam radiation	Yes	0	98	Blank(s)	Blank(s)	Blank(s)	Blank(s)	Blank(s)	Single (never married)	Regional	Blank(s)
68074	75-79 years	Male	2007	White	C34.0-Main bronchus	8032	Left - origin of primary	Positive exfoliative cytology, no positive histology	8032/3: Spindle cell carcinoma, NOS	Distant	Distant	Blank(s)	Blank(s)	Blank(s)	Blank(s)	Blank(s)	Blank(s)	Blank(s)	Blank(s)	IV	T2	N0	M1	50	300	Dead (attributable to this cancer dx)	Alive or dead due to cancer	11	Dead	One primary only	Yes	1	1	White	78 years	White	0	None/Unknown	Yes	0	98	Blank(s)	Blank(s)	Blank(s)	Blank(s)	Blank(s)	Widowed	Distant	Blank(s)
70544	65-69 years	Male	2008	White	C34.1-Upper lobe, lung	8022	Right - origin of primary	Positive histology	8022/3: Pleomorphic carcinoma	Regional	Regional	Blank(s)	Blank(s)	Blank(s)	Blank(s)	Blank(s)	Blank(s)	Blank(s)	Blank(s)	IIIB	T4	N0	M0	32	650	Dead (attributable to this cancer dx)	Alive or dead due to cancer	21	Dead	One primary only	Yes	1	1	White	69 years	White	33	None/Unknown	Yes	97	0	Blank(s)	Blank(s)	Blank(s)	Blank(s)	Blank(s)	Married (including common law)	Regional	Blank(s)
71125	50-54 years	Female	2008	White	C34.1-Upper lobe, lung	8022	Right - origin of primary	Positive histology	8022/3: Pleomorphic carcinoma	Distant	Distant	Blank(s)	Blank(s)	Blank(s)	Blank(s)	Blank(s)	Blank(s)	Blank(s)	Blank(s)	IV	T4	N3	M1	55	700	Dead (attributable to this cancer dx)	Alive or dead due to cancer	0	Dead	One primary only	Yes	1	1	White	50 years	White	0	None/Unknown	No/Unknown	0	98	Blank(s)	Blank(s)	Blank(s)	Blank(s)	Blank(s)	Married (including common law)	Distant	Blank(s)
71822	50-54 years	Male	2008	White	C34.1-Upper lobe, lung	8031	Left - origin of primary	Positive histology	8031/3: Giant cell carcinoma	Distant	Distant	Blank(s)	Blank(s)	Blank(s)	Blank(s)	Blank(s)	Blank(s)	Blank(s)	Blank(s)	IV	T4	N3	M1	70	780	Dead (attributable to this cancer dx)	Alive or dead due to cancer	0	Dead	One primary only	Yes	1	1	White	50 years	White	0	Beam radiation	No/Unknown	0	98	Blank(s)	Blank(s)	Blank(s)	Blank(s)	Blank(s)	Single (never married)	Distant	Blank(s)
73473	60-64 years	Female	2010	White	C34.3-Lower lobe, lung	8031	Right - origin of primary	Positive histology	8031/3: Giant cell carcinoma	Localized	Localized	Blank(s)	Blank(s)	Blank(s)	Blank(s)	IA	T1b	N0	M0	IA	T1	N0	M0	25	100	Alive or dead of other cause	Alive or dead due to cancer	79	Alive	One primary only	Yes	1	1	White	63 years	White	33	None/Unknown	No/Unknown	6	0	No	No	No	No	Blank(s)	Single (never married)	Localized	Blank(s)
74425	65-69 years	Female	2010	White	C34.3-Lower lobe, lung	8022	Right - origin of primary	Positive histology	8022/3: Pleomorphic carcinoma	Regional	Regional	Blank(s)	Blank(s)	Blank(s)	Blank(s)	IIIA	T2b	N2	M0	IIIA	T2	N2	M0	60	430	Dead (attributable to this cancer dx)	Alive or dead due to cancer	36	Dead	One primary only	Yes	1	1	White	67 years	White	33	None/Unknown	Yes	6	3	No	No	No	No	Blank(s)	Divorced	Regional	Blank(s)
74657	50-54 years	Female	2010	White	C34.1-Upper lobe, lung	8022	Left - origin of primary	Positive histology	8022/3: Pleomorphic carcinoma	Regional	Regional	Blank(s)	Blank(s)	Blank(s)	Blank(s)	IIA	T1b	N1	M0	IIA	T1	N1	M0	22	120	Dead (attributable to this cancer dx)	Alive or dead due to cancer	35	Dead	One primary only	Yes	1	1	White	50 years	White	33	None/Unknown	Yes	8	1	No	No	No	No	Blank(s)	Single (never married)	Regional	Blank(s)
75092	75-79 years	Female	2010	White	C34.0-Main bronchus	8031	Right - origin of primary	Positive histology	8031/3: Giant cell carcinoma	Distant	Distant	Blank(s)	Blank(s)	Blank(s)	Blank(s)	IV	T3	N2	M1b	IV	T4	N2	M1	60	460	Dead (attributable to this cancer dx)	Alive or dead due to cancer	5	Dead	One primary only	Yes	1	1	White	76 years	White	0	Beam radiation	Yes	5	97	Yes	No	No	No	Blank(s)	Single (never married)	Distant	Blank(s)
75962	60-64 years	Male	2011	White	C34.1-Upper lobe, lung	8022	Right - origin of primary	Positive histology	8022/3: Pleomorphic carcinoma	Regional	Regional	Blank(s)	Blank(s)	Blank(s)	Blank(s)	IIIA	T3	N1	M0	IIIA	T3	N1	M0	130	570	Dead (attributable to this cancer dx)	Alive or dead due to cancer	24	Dead	One primary only	Yes	1	1	White	60 years	White	33	None/Unknown	Yes	15	1	No	No	No	No	Blank(s)	Married (including common law)	Regional	Blank(s)
76463	50-54 years	Male	2011	White	C34.3-Lower lobe, lung	8031	Right - origin of primary	Positive histology	8031/3: Giant cell carcinoma	Regional	Regional	Blank(s)	Blank(s)	Blank(s)	Blank(s)	IIIA	T3	N1	M0	IIIA	T3	N1	M0	105	600	Dead (attributable to this cancer dx)	Alive or dead due to cancer	7	Dead	One primary only	Yes	1	1	White	52 years	White	33	None/Unknown	Yes	6	1	No	No	No	No	Blank(s)	Divorced	Regional	Blank(s)
77853	75-79 years	Male	2011	White	C34.2-Middle lobe, lung	8032	Right - origin of primary	Positive histology	8032/3: Spindle cell carcinoma, NOS	Localized	Localized	Blank(s)	Blank(s)	Blank(s)	Blank(s)	IIB	T3	N0	M0	IB	T2	N0	M0	96	230	Alive or dead of other cause	Dead (attributable to causes other than this cancer dx)	14	Dead	One primary only	Yes	1	1	White	78 years	White	0	None/Unknown	No/Unknown	0	98	No	No	No	No	Blank(s)	Married (including common law)	Localized	Blank(s)
80338	55-59 years	Male	2013	White	C34.3-Lower lobe, lung	8022	Left - origin of primary	Positive histology	8022/3: Pleomorphic carcinoma	Localized	Localized	Blank(s)	Blank(s)	Blank(s)	Blank(s)	IB	T2a	N0	M0	IB	T2	N0	M0	34	100	Alive or dead of other cause	Alive or dead due to cancer	71	Alive	One primary only	Yes	1	1	White	57 years	White	33	None/Unknown	No/Unknown	10	0	No	No	No	No	Blank(s)	Divorced	Localized	Blank(s)
80807	80-84 years	Male	2013	White	C34.1-Upper lobe, lung	8022	Right - origin of primary	Positive histology	8022/3: Pleomorphic carcinoma	Distant	Distant	Blank(s)	Blank(s)	Blank(s)	Blank(s)	IIB	T3	N0	M0	IIB	T3	N0	M0	65	730	Dead (attributable to this cancer dx)	Alive or dead due to cancer	27	Dead	One primary only	Yes	1	1	White	82 years	White	46	None/Unknown	Yes	4	0	No	No	No	No	Blank(s)	Married (including common law)	Distant	Blank(s)
81547	40-44 years	Male	2013	Black	C34.1-Upper lobe, lung	8022	Right - origin of primary	Positive histology	8022/3: Pleomorphic carcinoma	Regional	Regional	Blank(s)	Blank(s)	Blank(s)	Blank(s)	IB	T2a	N0	M0	IB	T2	N0	M0	9	430	Dead (attributable to this cancer dx)	Alive or dead due to cancer	12	Dead	One primary only	Yes	1	1	Black	43 years	Black	21	None/Unknown	No/Unknown	0	98	No	No	No	No	Blank(s)	Single (never married)	Regional	Blank(s)
81605	55-59 years	Male	2013	White	C34.1-Upper lobe, lung	8031	Right - origin of primary	Positive histology	8031/3: Giant cell carcinoma	Distant	Distant	Blank(s)	Blank(s)	Blank(s)	Blank(s)	IV	T3	N0	M1b	IV	T3	N0	M1	51	570	Alive or dead of other cause	Alive or dead due to cancer	8	Alive	One primary only	Yes	1	1	White	58 years	White	0	None/Unknown	Yes	0	98	No	No	No	No	Blank(s)	Married (including common law)	Distant	Blank(s)
81724	45-49 years	Male	2013	White	C34.1-Upper lobe, lung	8031	Left - origin of primary	Positive histology	8031/3: Giant cell carcinoma	Regional	Regional	Blank(s)	Blank(s)	Blank(s)	Blank(s)	IIIA	T4	N1	M0	IIIB	T4	N1	M0	67	700	Dead (attributable to this cancer dx)	Alive or dead due to cancer	15	Dead	One primary only	Yes	1	1	White	47 years	White	0	Beam radiation	Yes	0	98	No	No	No	No	Blank(s)	Married (including common law)	Regional	Blank(s)
81750	75-79 years	Male	2013	White	C34.1-Upper lobe, lung	8031	Right - origin of primary	Positive exfoliative cytology, no positive histology	8031/3: Giant cell carcinoma	Distant	Distant	Blank(s)	Blank(s)	Blank(s)	Blank(s)	IV	T3	N2	M1b	IV	T4	N2	M1	56	999	Dead (attributable to this cancer dx)	Alive or dead due to cancer	1	Dead	One primary only	Yes	1	1	White	77 years	White	0	Beam radiation	No/Unknown	0	98	Unknown	Yes	Yes	Yes	Blank(s)	Married (including common law)	Distant	Blank(s)
82175	70-74 years	Female	2013	White	C34.1-Upper lobe, lung	8032	Left - origin of primary	Positive histology	8032/3: Spindle cell carcinoma, NOS	Regional	Regional	Blank(s)	Blank(s)	Blank(s)	Blank(s)	IIIA	T2b	N2	M0	IIIA	T2	N2	M0	57	210	Dead (attributable to this cancer dx)	Alive or dead due to cancer	22	Dead	One primary only	Yes	1	1	White	74 years	White	25	Beam radiation	Yes	31	4	No	No	No	No	Blank(s)	Married (including common law)	Regional	Blank(s)
82554	60-64 years	Female	2013	White	C34.1-Upper lobe, lung	8022	Right - origin of primary	Positive histology	8022/3: Pleomorphic carcinoma	Distant	Distant	Blank(s)	Blank(s)	Blank(s)	Blank(s)	IV	T3	N0	M1b	IV	T4	N0	M1	54	400	Dead (attributable to this cancer dx)	Alive or dead due to cancer	17	Dead	One primary only	Yes	1	1	White	62 years	White	0	None/Unknown	Yes	0	98	Yes	No	No	No	Blank(s)	Married (including common law)	Distant	Blank(s)
82656	55-59 years	Female	2014	White	C34.1-Upper lobe, lung	8022	Right - origin of primary	Positive histology	8022/3: Pleomorphic carcinoma	Regional	Regional	Blank(s)	Blank(s)	Blank(s)	Blank(s)	IIIA	T3	N2	M0	IIIB	T4	N2	M0	83	100	Alive or dead of other cause	Alive or dead due to cancer	55	Alive	One primary only	Yes	1	1	White	57 years	White	0	Beam radiation	Yes	0	98	No	No	No	No	Blank(s)	Married (including common law)	Regional	Blank(s)
82784	50-54 years	Male	2014	White	C34.1-Upper lobe, lung	8032	Right - origin of primary	Positive histology	8032/3: Spindle cell carcinoma, NOS	Distant	Distant	Blank(s)	Blank(s)	Blank(s)	Blank(s)	IIIA	T4	N0	M0	IV	T4	N0	M1	70	700	Dead (attributable to this cancer dx)	Alive or dead due to cancer	2	Dead	One primary only	Yes	1	1	White	52 years	White	12	Beam radiation	Yes	0	98	No	No	No	No	Blank(s)	Married (including common law)	Distant	Blank(s)
84093	55-59 years	Male	2014	White	C34.1-Upper lobe, lung	8022	Left - origin of primary	Positive histology	8022/3: Pleomorphic carcinoma	Regional	Regional	Blank(s)	Blank(s)	Blank(s)	Blank(s)	IIIA	T3	N1	M0	IIB	T2	N1	M0	80	430	Alive or dead of other cause	Alive or dead due to cancer	49	Alive	One primary only	Yes	1	1	White	58 years	White	33	None/Unknown	Yes	46	3	No	No	No	No	Blank(s)	Married (including common law)	Regional	Blank(s)
84923	65-69 years	Male	2015	White	C34.1-Upper lobe, lung	8022	Right - origin of primary	Positive histology	8022/3: Pleomorphic carcinoma	Distant	Distant	Blank(s)	Blank(s)	Blank(s)	Blank(s)	IV	T2b	N2	M1b	IV	T2	N2	M1	62	100	Dead (attributable to this cancer dx)	Alive or dead due to cancer	11	Dead	One primary only	Yes	1	1	White	66 years	White	0	None/Unknown	Yes	0	98	No	No	No	No	Blank(s)	Married (including common law)	Distant	Blank(s)
84945	55-59 years	Male	2015	White	C34.1-Upper lobe, lung	8022	Right - origin of primary	Positive histology	8022/3: Pleomorphic carcinoma	Regional	Regional	Blank(s)	Blank(s)	Blank(s)	Blank(s)	IIIA	T3	N2	M0	IIIA	T2	N2	M0	80	410	Dead (attributable to this cancer dx)	Alive or dead due to cancer	8	Dead	One primary only	Yes	1	1	White	58 years	White	0	Beam radiation	Yes	0	98	No	No	No	No	Blank(s)	Unmarried or Domestic Partner	Regional	Blank(s)
85164	60-64 years	Female	2015	Black	C34.1-Upper lobe, lung	8022	Left - origin of primary	Positive histology	8022/3: Pleomorphic carcinoma	Regional	Regional	Blank(s)	Blank(s)	Blank(s)	Blank(s)	IIIA	T1a	N2	M0	IIIA	T1	N2	M0	12	100	Alive or dead of other cause	Alive or dead due to cancer	44	Alive	One primary only	Yes	1	1	Black	61 years	Black	33	None/Unknown	No/Unknown	11	6	No	No	No	No	Blank(s)	Single (never married)	Regional	Blank(s)
85204	55-59 years	Female	2015	White	C34.1-Upper lobe, lung	8022	Left - origin of primary	Positive histology	8022/3: Pleomorphic carcinoma	Regional	Regional	Blank(s)	Blank(s)	Blank(s)	Blank(s)	IIIA	T3	N1	M0	IIIB	T4	N1	M0	30	430	Dead (attributable to this cancer dx)	Alive or dead due to cancer	13	Dead	One primary only	Yes	1	1	White	58 years	White	56	None/Unknown	Yes	28	4	No	No	No	No	Blank(s)	Married (including common law)	Regional	Blank(s)
85393	70-74 years	Female	2014	White	C34.1-Upper lobe, lung	8022	Left - origin of primary	Positive histology	8022/3: Pleomorphic carcinoma	Distant	Distant	Blank(s)	Blank(s)	Blank(s)	Blank(s)	IIIB	T1b	N3	M0	IIIB	T1	N3	M0	23	100	Dead (attributable to this cancer dx)	Alive or dead due to cancer	38	Dead	One primary only	Yes	1	1	White	72 years	White	0	Radioisotopes (1988+)	Yes	95	95	No	No	No	No	Blank(s)	Divorced	Distant	Blank(s)
86614	60-64 years	Male	2015	White	C34.1-Upper lobe, lung	8022	Right - origin of primary	Positive histology	8022/3: Pleomorphic carcinoma	Regional	Regional	Blank(s)	Blank(s)	Blank(s)	Blank(s)	IB	T2a	N0	M0	IB	T2	N0	M0	19	410	Alive or dead of other cause	Alive or dead due to cancer	40	Alive	One primary only	Yes	1	1	White	64 years	White	33	None/Unknown	No/Unknown	23	0	No	No	No	No	Blank(s)	Married (including common law)	Regional	Blank(s)
86618	40-44 years	Female	2015	Asian or Pacific Islander	C34.1-Upper lobe, lung	8032	Right - origin of primary	Positive histology	8032/3: Spindle cell carcinoma, NOS	Localized	Localized	Blank(s)	Blank(s)	Blank(s)	Blank(s)	IA	T1a	N0	M0	IA	T1	N0	M0	4	100	Alive or dead of other cause	Alive or dead due to cancer	46	Alive	One primary only	Yes	1	1	Other (American Indian/AK Native, Asian/Pacific Islander)	42 years	Other Asian (1991+)	33	None/Unknown	No/Unknown	9	0	No	No	No	No	Blank(s)	Married (including common law)	Localized	Blank(s)
87191	60-64 years	Female	2016	White	C34.3-Lower lobe, lung	8031	Right - origin of primary	Positive histology	8031/3: Giant cell carcinoma	Distant	Distant	Blank(s)	Blank(s)	Blank(s)	Blank(s)	Blank(s)	Blank(s)	Blank(s)	Blank(s)	Blank(s)	Blank(s)	Blank(s)	Blank(s)	Blank(s)	Blank(s)	Dead (attributable to this cancer dx)	Alive or dead due to cancer	1	Dead	One primary only	Yes	1	1	White	61 years	White	0	Beam radiation	No/Unknown	0	98	No	Yes	No	No	73	Divorced	Distant	c3
87247	65-69 years	Male	2016	White	C34.3-Lower lobe, lung	8032	Right - origin of primary	Positive histology	8032/3: Spindle cell carcinoma, NOS	Distant	Distant	Blank(s)	Blank(s)	Blank(s)	Blank(s)	Blank(s)	Blank(s)	Blank(s)	Blank(s)	Blank(s)	Blank(s)	Blank(s)	Blank(s)	Blank(s)	Blank(s)	Dead (attributable to this cancer dx)	Alive or dead due to cancer	0	Dead	One primary only	Yes	1	1	White	68 years	White	0	None/Unknown	No/Unknown	0	98	Yes	Yes	No	Yes	40	Married (including common law)	Distant	c4
87265	80-84 years	Male	2016	White	C34.0-Main bronchus	8032	Left - origin of primary	Positive histology	8032/3: Spindle cell carcinoma, NOS	Distant	Distant	Blank(s)	Blank(s)	Blank(s)	Blank(s)	Blank(s)	Blank(s)	Blank(s)	Blank(s)	Blank(s)	Blank(s)	Blank(s)	Blank(s)	Blank(s)	Blank(s)	Dead (attributable to this cancer dx)	Alive or dead due to cancer	3	Dead	One primary only	Yes	1	1	White	83 years	White	0	Beam radiation	No/Unknown	0	98	Yes	No	No	No	31	Married (including common law)	Distant	c2A
87533	80-84 years	Female	2016	White	C34.1-Upper lobe, lung	8032	Left - origin of primary	Positive histology	8032/3: Spindle cell carcinoma, NOS	Distant	Distant	Blank(s)	Blank(s)	Blank(s)	Blank(s)	Blank(s)	Blank(s)	Blank(s)	Blank(s)	Blank(s)	Blank(s)	Blank(s)	Blank(s)	Blank(s)	Blank(s)	Dead (attributable to this cancer dx)	Alive or dead due to cancer	3	Dead	One primary only	Yes	1	1	White	82 years	White	0	None/Unknown	No/Unknown	0	98	Yes	No	No	Yes	41	Widowed	Distant	c2
89338	85+ years	Female	2017	White	C34.1-Upper lobe, lung	8032	Right - origin of primary	Positive histology	8032/3: Spindle cell carcinoma, NOS	Distant	Distant	Blank(s)	Blank(s)	Blank(s)	Blank(s)	Blank(s)	Blank(s)	Blank(s)	Blank(s)	Blank(s)	Blank(s)	Blank(s)	Blank(s)	Blank(s)	Blank(s)	Alive or dead of other cause	Alive or dead due to cancer	22	Alive	One primary only	Yes	1	1	White	85+ years	White	0	None/Unknown	No/Unknown	98	0	No	No	No	No	13	Widowed	Distant	c1
89413	40-44 years	Female	2017	Asian or Pacific Islander	C34.3-Lower lobe, lung	8022	Left - origin of primary	Positive histology	8022/3: Pleomorphic carcinoma	Localized	Localized	Blank(s)	Blank(s)	Blank(s)	Blank(s)	Blank(s)	Blank(s)	Blank(s)	Blank(s)	Blank(s)	Blank(s)	Blank(s)	Blank(s)	Blank(s)	Blank(s)	Alive or dead of other cause	Alive or dead due to cancer	22	Alive	One primary only	Yes	1	1	Other (American Indian/AK Native, Asian/Pacific Islander)	40 years	Chinese	33	None/Unknown	Yes	98	0	No	No	No	No	43	Married (including common law)	Localized	p2A
90127	70-74 years	Male	2017	White	C34.3-Lower lobe, lung	8032	Left - origin of primary	Positive histology	8032/3: Spindle cell carcinoma, NOS	Distant	Distant	Blank(s)	Blank(s)	Blank(s)	Blank(s)	Blank(s)	Blank(s)	Blank(s)	Blank(s)	Blank(s)	Blank(s)	Blank(s)	Blank(s)	Blank(s)	Blank(s)	Dead (attributable to this cancer dx)	Alive or dead due to cancer	4	Dead	One primary only	Yes	1	1	White	74 years	White	0	Recommended, unknown if administered	No/Unknown	0	98	No	Yes	Yes	No	39	Divorced	Distant	c2A
90720	70-74 years	Male	2017	White	C34.1-Upper lobe, lung	8022	Right - origin of primary	Positive histology	8022/3: Pleomorphic carcinoma	Regional	Regional	Blank(s)	Blank(s)	Blank(s)	Blank(s)	Blank(s)	Blank(s)	Blank(s)	Blank(s)	Blank(s)	Blank(s)	Blank(s)	Blank(s)	Blank(s)	Blank(s)	Alive or dead of other cause	Alive or dead due to cancer	14	Alive	One primary only	Yes	1	1	White	71 years	White	0	Beam radiation	No/Unknown	1	1	No	No	No	No	77	Divorced	Regional	c4
90839	85+ years	Male	2017	White	C34.1-Upper lobe, lung	8022	Left - origin of primary	Positive histology	8022/3: Pleomorphic carcinoma	Localized	Localized	Blank(s)	Blank(s)	Blank(s)	Blank(s)	Blank(s)	Blank(s)	Blank(s)	Blank(s)	Blank(s)	Blank(s)	Blank(s)	Blank(s)	Blank(s)	Blank(s)	Dead (attributable to this cancer dx)	Alive or dead due to cancer	0	Dead	One primary only	Yes	1	1	White	85+ years	White	33	None/Unknown	No/Unknown	17	0	No	No	No	No	55	Married (including common law)	Localized	p2B
90888	55-59 years	Female	2017	White	C34.1-Upper lobe, lung	8032	Left - origin of primary	Positive histology	8032/3: Spindle cell carcinoma, NOS	Regional	Regional	Blank(s)	Blank(s)	Blank(s)	Blank(s)	Blank(s)	Blank(s)	Blank(s)	Blank(s)	Blank(s)	Blank(s)	Blank(s)	Blank(s)	Blank(s)	Blank(s)	Alive or dead of other cause	Alive or dead due to cancer	22	Alive	One primary only	Yes	1	1	White	58 years	White	0	Beam radiation	Yes	0	98	No	No	No	No	44	Single (never married)	Regional	c3
91530	65-69 years	Male	2018	White	C34.1-Upper lobe, lung	8022	Right - origin of primary	Positive histology	8022/3: Pleomorphic carcinoma	Regional	Blank(s)	T3	N0	M0	2B	Blank(s)	Blank(s)	Blank(s)	Blank(s)	Blank(s)	Blank(s)	Blank(s)	Blank(s)	Blank(s)	Blank(s)	Alive or dead of other cause	Alive or dead due to cancer	10	Alive	One primary only	Yes	1	1	White	68 years	White	33	None/Unknown	No/Unknown	19	0	No	No	No	No	60	Married (including common law)	Regional	Blank(s)
91715	55-59 years	Female	2018	White	C34.3-Lower lobe, lung	8031	Right - origin of primary	Positive histology	8031/3: Giant cell carcinoma	Localized	Blank(s)	T1	N0	M0	1A2	Blank(s)	Blank(s)	Blank(s)	Blank(s)	Blank(s)	Blank(s)	Blank(s)	Blank(s)	Blank(s)	Blank(s)	Alive or dead of other cause	Alive or dead due to cancer	3	Alive	One primary only	Yes	1	1	White	57 years	White	33	None/Unknown	No/Unknown	8	0	No	No	No	No	17	Married (including common law)	Localized	Blank(s)
91738	65-69 years	Female	2018	Black	C34.1-Upper lobe, lung	8022	Right - origin of primary	Positive histology	8022/3: Pleomorphic carcinoma	Distant	Blank(s)	T4	N0	M0	3A	Blank(s)	Blank(s)	Blank(s)	Blank(s)	Blank(s)	Blank(s)	Blank(s)	Blank(s)	Blank(s)	Blank(s)	Alive or dead of other cause	Alive or dead due to cancer	3	Alive	One primary only	Yes	1	1	Black	67 years	Black	0	Beam radiation	Yes	4	0	No	No	No	No	72	Divorced	Distant	Blank(s)
91773	85+ years	Male	2018	White	C34.1-Upper lobe, lung	8022	Right - origin of primary	Positive histology	8022/3: Pleomorphic carcinoma	Localized	Blank(s)	T2	N0	M0	1B	Blank(s)	Blank(s)	Blank(s)	Blank(s)	Blank(s)	Blank(s)	Blank(s)	Blank(s)	Blank(s)	Blank(s)	Alive or dead of other cause	Alive or dead due to cancer	8	Alive	One primary only	Yes	1	1	White	85+ years	White	33	None/Unknown	No/Unknown	7	0	No	No	No	No	36	Married (including common law)	Localized	Blank(s)
91805	60-64 years	Male	2018	White	C34.1-Upper lobe, lung	8022	Right - origin of primary	Positive histology	8022/3: Pleomorphic carcinoma	Regional	Blank(s)	T2	N0	M0	1B	Blank(s)	Blank(s)	Blank(s)	Blank(s)	Blank(s)	Blank(s)	Blank(s)	Blank(s)	Blank(s)	Blank(s)	Alive or dead of other cause	Alive or dead due to cancer	3	Alive	One primary only	Yes	1	1	White	60 years	White	33	None/Unknown	No/Unknown	19	0	No	No	No	No	31	Single (never married)	Regional	Blank(s)
91852	65-69 years	Male	2018	White	C34.1-Upper lobe, lung	8022	Right - origin of primary	Positive histology	8022/3: Pleomorphic carcinoma	Localized	Blank(s)	T3	N0	M0	2B	Blank(s)	Blank(s)	Blank(s)	Blank(s)	Blank(s)	Blank(s)	Blank(s)	Blank(s)	Blank(s)	Blank(s)	Alive or dead of other cause	Alive or dead due to cancer	2	Alive	One primary only	Yes	1	1	White	69 years	White	33	None/Unknown	No/Unknown	4	0	No	No	No	No	55	Unknown	Localized	Blank(s)
92750	65-69 years	Male	2018	White	C34.1-Upper lobe, lung	8032	Right - origin of primary	Positive histology	8032/3: Spindle cell carcinoma, NOS	Distant	Blank(s)	T2	N0	M1b	4A	Blank(s)	Blank(s)	Blank(s)	Blank(s)	Blank(s)	Blank(s)	Blank(s)	Blank(s)	Blank(s)	Blank(s)	Alive or dead of other cause	Alive or dead due to cancer	10	Alive	One primary only	Yes	1	1	White	66 years	White	0	None/Unknown	No/Unknown	0	98	Yes	No	No	No	20	Divorced	Distant	Blank(s)
114360	85+ years	Female	2004	White	C34.1-Upper lobe, lung	8022	Left - origin of primary	Positive histology	8022/3: Pleomorphic carcinoma	Regional	Regional	Blank(s)	Blank(s)	Blank(s)	Blank(s)	Blank(s)	Blank(s)	Blank(s)	Blank(s)	IIB	T3	N0	M0	70	600	Dead (attributable to this cancer dx)	Alive or dead due to cancer	6	Dead	One primary only	Yes	1	1	White	85+ years	White	0	None/Unknown	No/Unknown	0	98	Blank(s)	Blank(s)	Blank(s)	Blank(s)	Blank(s)	Widowed	Regional	Blank(s)
116548	50-54 years	Female	2004	White	C34.1-Upper lobe, lung	8022	Right - origin of primary	Positive histology	8022/3: Pleomorphic carcinoma	Distant	Distant	Blank(s)	Blank(s)	Blank(s)	Blank(s)	Blank(s)	Blank(s)	Blank(s)	Blank(s)	IV	T1	N0	M1	29	100	Alive or dead of other cause	Dead (attributable to causes other than this cancer dx)	21	Dead	One primary only	Yes	1	1	White	53 years	White	33	Beam radiation	No/Unknown	2	0	Blank(s)	Blank(s)	Blank(s)	Blank(s)	Blank(s)	Widowed	Distant	Blank(s)
117043	55-59 years	Female	2004	White	C34.1-Upper lobe, lung	8031	Right - origin of primary	Positive histology	8031/3: Giant cell carcinoma	Regional	Regional	Blank(s)	Blank(s)	Blank(s)	Blank(s)	Blank(s)	Blank(s)	Blank(s)	Blank(s)	IB	T2	N0	M0	15	450	Dead (attributable to this cancer dx)	Alive or dead due to cancer	54	Dead	One primary only	Yes	1	1	White	55 years	White	33	None/Unknown	Yes	9	0	Blank(s)	Blank(s)	Blank(s)	Blank(s)	Blank(s)	Married (including common law)	Regional	Blank(s)
117318	40-44 years	Male	2005	White	C34.3-Lower lobe, lung	8031	Right - origin of primary	Positive histology	8031/3: Giant cell carcinoma	Distant	Distant	Blank(s)	Blank(s)	Blank(s)	Blank(s)	Blank(s)	Blank(s)	Blank(s)	Blank(s)	IV	T2	N2	M1	70	100	Dead (attributable to this cancer dx)	Alive or dead due to cancer	2	Dead	One primary only	Yes	1	1	White	43 years	White	33	Beam radiation	No/Unknown	7	3	Blank(s)	Blank(s)	Blank(s)	Blank(s)	Blank(s)	Married (including common law)	Distant	Blank(s)
117455	45-49 years	Male	2005	White	C34.3-Lower lobe, lung	8032	Left - origin of primary	Positive histology	8032/3: Spindle cell carcinoma, NOS	Distant	Distant	Blank(s)	Blank(s)	Blank(s)	Blank(s)	Blank(s)	Blank(s)	Blank(s)	Blank(s)	IV	T2	N3	M1	54	100	Dead (attributable to this cancer dx)	Alive or dead due to cancer	1	Dead	One primary only	Yes	1	1	White	47 years	White	0	Beam radiation	Yes	0	98	Blank(s)	Blank(s)	Blank(s)	Blank(s)	Blank(s)	Divorced	Distant	Blank(s)
118496	55-59 years	Male	2005	Black	C34.1-Upper lobe, lung	8022	Right - origin of primary	Positive histology	8022/3: Pleomorphic carcinoma	Localized	Localized	Blank(s)	Blank(s)	Blank(s)	Blank(s)	Blank(s)	Blank(s)	Blank(s)	Blank(s)	IB	T2	N0	M0	40	100	Dead (attributable to this cancer dx)	Alive or dead due to cancer	94	Dead	One primary only	Yes	1	1	Black	56 years	Black	45	None/Unknown	Yes	6	0	Blank(s)	Blank(s)	Blank(s)	Blank(s)	Blank(s)	Married (including common law)	Localized	Blank(s)
118762	70-74 years	Female	2006	White	C34.3-Lower lobe, lung	8032	Right - origin of primary	Positive histology	8032/3: Spindle cell carcinoma, NOS	Distant	Distant	Blank(s)	Blank(s)	Blank(s)	Blank(s)	Blank(s)	Blank(s)	Blank(s)	Blank(s)	IV	T2	N1	M1	33	100	Dead (attributable to this cancer dx)	Alive or dead due to cancer	2	Dead	One primary only	Yes	1	1	White	74 years	White	33	None/Unknown	No/Unknown	10	1	Blank(s)	Blank(s)	Blank(s)	Blank(s)	Blank(s)	Married (including common law)	Distant	Blank(s)
118842	70-74 years	Female	2005	Black	C34.1-Upper lobe, lung	8022	Right - origin of primary	Positive histology	8022/3: Pleomorphic carcinoma	Localized	Localized	Blank(s)	Blank(s)	Blank(s)	Blank(s)	Blank(s)	Blank(s)	Blank(s)	Blank(s)	IA	T1	N0	M0	20	100	Alive or dead of other cause	Dead (attributable to causes other than this cancer dx)	33	Dead	One primary only	Yes	1	1	Black	72 years	Black	21	None/Unknown	No/Unknown	0	98	Blank(s)	Blank(s)	Blank(s)	Blank(s)	Blank(s)	Single (never married)	Localized	Blank(s)
118870	60-64 years	Male	2005	White	C34.1-Upper lobe, lung	8022	Right - origin of primary	Positive histology	8022/3: Pleomorphic carcinoma	Regional	Regional	Blank(s)	Blank(s)	Blank(s)	Blank(s)	Blank(s)	Blank(s)	Blank(s)	Blank(s)	IIIA	T1	N2	M0	18	100	Dead (attributable to this cancer dx)	Alive or dead due to cancer	8	Dead	One primary only	Yes	1	1	White	61 years	White	21	None/Unknown	No/Unknown	1	1	Blank(s)	Blank(s)	Blank(s)	Blank(s)	Blank(s)	Divorced	Regional	Blank(s)
119642	70-74 years	Female	2005	Black	C34.3-Lower lobe, lung	8022	Left - origin of primary	Positive histology	8022/3: Pleomorphic carcinoma	Localized	Localized	Blank(s)	Blank(s)	Blank(s)	Blank(s)	Blank(s)	Blank(s)	Blank(s)	Blank(s)	IB	T2	N0	M0	36	100	Alive or dead of other cause	Dead (attributable to causes other than this cancer dx)	94	Dead	One primary only	Yes	1	1	Black	73 years	Black	33	None/Unknown	No/Unknown	2	0	Blank(s)	Blank(s)	Blank(s)	Blank(s)	Blank(s)	Married (including common law)	Localized	Blank(s)
119694	85+ years	Female	2005	White	C34.3-Lower lobe, lung	8022	Right - origin of primary	Positive histology	8022/3: Pleomorphic carcinoma	Distant	Distant	Blank(s)	Blank(s)	Blank(s)	Blank(s)	Blank(s)	Blank(s)	Blank(s)	Blank(s)	IV	T2	N0	M1	32	100	Dead (attributable to this cancer dx)	Alive or dead due to cancer	1	Dead	One primary only	Yes	1	1	White	85+ years	White	0	None/Unknown	No/Unknown	0	98	Blank(s)	Blank(s)	Blank(s)	Blank(s)	Blank(s)	Widowed	Distant	Blank(s)
120638	55-59 years	Male	2006	Black	C34.1-Upper lobe, lung	8032	Left - origin of primary	Positive histology	8032/3: Spindle cell carcinoma, NOS	Localized	Localized	Blank(s)	Blank(s)	Blank(s)	Blank(s)	Blank(s)	Blank(s)	Blank(s)	Blank(s)	IA	T1	N0	M0	14	300	Alive or dead of other cause	Dead (attributable to causes other than this cancer dx)	150	Dead	One primary only	Yes	1	1	Black	58 years	Black	33	None/Unknown	No/Unknown	8	0	Blank(s)	Blank(s)	Blank(s)	Blank(s)	Blank(s)	Single (never married)	Localized	Blank(s)
124601	65-69 years	Male	2007	White	C34.1-Upper lobe, lung	8022	Left - origin of primary	Positive histology	8022/3: Pleomorphic carcinoma	Localized	Localized	Blank(s)	Blank(s)	Blank(s)	Blank(s)	Blank(s)	Blank(s)	Blank(s)	Blank(s)	IB	T2	N0	M0	32	100	Dead (attributable to this cancer dx)	Alive or dead due to cancer	86	Dead	One primary only	Yes	1	1	White	66 years	White	33	None/Unknown	Yes	17	0	Blank(s)	Blank(s)	Blank(s)	Blank(s)	Blank(s)	Married (including common law)	Localized	Blank(s)
127670	70-74 years	Male	2008	White	C34.3-Lower lobe, lung	8032	Left - origin of primary	Positive histology	8032/3: Spindle cell carcinoma, NOS	Regional	Regional	Blank(s)	Blank(s)	Blank(s)	Blank(s)	Blank(s)	Blank(s)	Blank(s)	Blank(s)	IB	T2	N0	M0	25	450	Alive or dead of other cause	Dead (attributable to causes other than this cancer dx)	20	Dead	One primary only	Yes	1	1	White	72 years	White	21	Beam radiation	No/Unknown	0	98	Blank(s)	Blank(s)	Blank(s)	Blank(s)	Blank(s)	Widowed	Regional	Blank(s)
127776	60-64 years	Female	2008	White	C34.3-Lower lobe, lung	8022	Left - origin of primary	Positive exfoliative cytology, no positive histology	8022/3: Pleomorphic carcinoma	Distant	Distant	Blank(s)	Blank(s)	Blank(s)	Blank(s)	Blank(s)	Blank(s)	Blank(s)	Blank(s)	IV	T4	N2	M1	73	790	Dead (attributable to this cancer dx)	Alive or dead due to cancer	2	Dead	One primary only	Yes	1	1	White	64 years	White	0	Beam radiation	Yes	0	98	Blank(s)	Blank(s)	Blank(s)	Blank(s)	Blank(s)	Widowed	Distant	Blank(s)
129128	55-59 years	Male	2008	Black	C34.2-Middle lobe, lung	8031	Right - origin of primary	Positive histology	8031/3: Giant cell carcinoma	Distant	Distant	Blank(s)	Blank(s)	Blank(s)	Blank(s)	Blank(s)	Blank(s)	Blank(s)	Blank(s)	IV	T2	N2	M1	89	100	Dead (attributable to this cancer dx)	Alive or dead due to cancer	2	Dead	One primary only	Yes	1	1	Black	56 years	Black	0	Beam radiation	No/Unknown	0	98	Blank(s)	Blank(s)	Blank(s)	Blank(s)	Blank(s)	Single (never married)	Distant	Blank(s)
130594	50-54 years	Male	2009	White	C34.1-Upper lobe, lung	8032	Right - origin of primary	Positive histology	8032/3: Spindle cell carcinoma, NOS	Regional	Regional	Blank(s)	Blank(s)	Blank(s)	Blank(s)	Blank(s)	Blank(s)	Blank(s)	Blank(s)	IB	T2	N0	M0	50	420	Alive or dead of other cause	Alive or dead due to cancer	110	Alive	One primary only	Yes	1	1	White	52 years	White	33	None/Unknown	Yes	18	0	Blank(s)	Blank(s)	Blank(s)	Blank(s)	Blank(s)	Separated	Regional	Blank(s)
130873	85+ years	Female	2009	White	C34.1-Upper lobe, lung	8032	Right - origin of primary	Positive histology	8032/3: Spindle cell carcinoma, NOS	Localized	Localized	Blank(s)	Blank(s)	Blank(s)	Blank(s)	Blank(s)	Blank(s)	Blank(s)	Blank(s)	IB	T2	N0	M0	40	100	Dead (attributable to this cancer dx)	Alive or dead due to cancer	2	Dead	One primary only	Yes	1	1	White	85+ years	White	0	None/Unknown	No/Unknown	0	98	Blank(s)	Blank(s)	Blank(s)	Blank(s)	Blank(s)	Single (never married)	Localized	Blank(s)
131093	60-64 years	Male	2009	White	C34.3-Lower lobe, lung	8032	Right - origin of primary	Positive histology	8032/3: Spindle cell carcinoma, NOS	Distant	Distant	Blank(s)	Blank(s)	Blank(s)	Blank(s)	Blank(s)	Blank(s)	Blank(s)	Blank(s)	IV	T2	N2	M1	60	300	Dead (attributable to this cancer dx)	Alive or dead due to cancer	6	Dead	One primary only	Yes	1	1	White	64 years	White	0	Beam radiation	Yes	0	98	Blank(s)	Blank(s)	Blank(s)	Blank(s)	Blank(s)	Married (including common law)	Distant	Blank(s)
134344	45-49 years	Male	2010	Black	C34.1-Upper lobe, lung	8022	Right - origin of primary	Positive histology	8022/3: Pleomorphic carcinoma	Distant	Distant	Blank(s)	Blank(s)	Blank(s)	Blank(s)	IV	T3	N3	M1b	IV	T2	N3	M1	99	100	Alive or dead of other cause	Dead (attributable to causes other than this cancer dx)	89	Dead	One primary only	Yes	1	1	Black	49 years	Black	0	Beam radiation	Yes	0	98	No	Yes	No	No	Blank(s)	Married (including common law)	Distant	Blank(s)
134618	40-44 years	Male	2010	White	C34.1-Upper lobe, lung	8031	Left - origin of primary	Positive histology	8031/3: Giant cell carcinoma	Distant	Distant	Blank(s)	Blank(s)	Blank(s)	Blank(s)	IIIB	T4	N3	M0	IIIB	T4	N3	M0	58	700	Alive or dead of other cause	Alive or dead due to cancer	81	Alive	One primary only	Yes	1	1	White	42 years	White	0	Beam radiation	Yes	0	98	No	No	No	No	Blank(s)	Divorced	Distant	Blank(s)
135221	45-49 years	Female	2011	Black	C34.1-Upper lobe, lung	8031	Right - origin of primary	Positive histology	8031/3: Giant cell carcinoma	Distant	Distant	Blank(s)	Blank(s)	Blank(s)	Blank(s)	IV	T4	N3	M1b	IV	T3	N3	M1	71	730	Dead (attributable to this cancer dx)	Alive or dead due to cancer	4	Dead	One primary only	Yes	1	1	Black	46 years	Black	0	Beam radiation	Yes	0	98	No	No	Yes	No	Blank(s)	Unknown	Distant	Blank(s)
135688	80-84 years	Female	2011	White	C34.1-Upper lobe, lung	8031	Left - origin of primary	Positive histology	8031/3: Giant cell carcinoma	Distant	Distant	Blank(s)	Blank(s)	Blank(s)	Blank(s)	IV	T4	N0	M1b	IV	T4	N0	M1	97	700	Dead (attributable to this cancer dx)	Alive or dead due to cancer	1	Dead	One primary only	Yes	1	1	White	82 years	White	0	None/Unknown	No/Unknown	0	98	No	No	No	No	Blank(s)	Widowed	Distant	Blank(s)
136571	50-54 years	Male	2011	Black	C34.1-Upper lobe, lung	8031	Right - origin of primary	Positive histology	8031/3: Giant cell carcinoma	Distant	Distant	Blank(s)	Blank(s)	Blank(s)	Blank(s)	IV	T3	N2	M1b	IV	T2	N2	M1	95	300	Dead (attributable to this cancer dx)	Alive or dead due to cancer	21	Dead	One primary only	Yes	1	1	Black	54 years	Black	0	Beam radiation	Yes	0	98	No	Yes	No	No	Blank(s)	Married (including common law)	Distant	Blank(s)
139417	45-49 years	Male	2013	Black	C34.1-Upper lobe, lung	8022	Left - origin of primary	Positive histology	8022/3: Pleomorphic carcinoma	Regional	Regional	Blank(s)	Blank(s)	Blank(s)	Blank(s)	IIIA	T4	N0	M0	IIIB	T4	N0	M0	150	700	Dead (attributable to this cancer dx)	Alive or dead due to cancer	23	Dead	One primary only	Yes	1	1	Black	46 years	Black	0	Beam radiation	Yes	0	98	No	No	No	No	Blank(s)	Separated	Regional	Blank(s)
140039	70-74 years	Female	2012	White	C34.1-Upper lobe, lung	8031	Left - origin of primary	Positive histology	8031/3: Giant cell carcinoma	Distant	Distant	Blank(s)	Blank(s)	Blank(s)	Blank(s)	IV	T4	N1	M1b	IV	T4	N1	M1	30	410	Dead (attributable to this cancer dx)	Alive or dead due to cancer	14	Dead	One primary only	Yes	1	1	White	70 years	White	0	Beam radiation	Yes	0	98	No	Yes	No	Yes	Blank(s)	Married (including common law)	Distant	Blank(s)
141214	65-69 years	Male	2013	Black	C34.1-Upper lobe, lung	8031	Right - origin of primary	Positive histology	8031/3: Giant cell carcinoma	Distant	Distant	Blank(s)	Blank(s)	Blank(s)	Blank(s)	IV	T4	N1	M1b	IV	T4	N1	M1	51	700	Dead (attributable to this cancer dx)	Alive or dead due to cancer	1	Dead	One primary only	Yes	1	1	Black	67 years	Black	0	Beam radiation	Yes	0	98	Yes	Yes	No	Yes	Blank(s)	Married (including common law)	Distant	Blank(s)
141527	80-84 years	Male	2013	Black	C34.1-Upper lobe, lung	8022	Left - origin of primary	Positive histology	8022/3: Pleomorphic carcinoma	Distant	Distant	Blank(s)	Blank(s)	Blank(s)	Blank(s)	IV	T3	N0	M1b	IV	T2	N0	M1	81	300	Dead (attributable to this cancer dx)	Alive or dead due to cancer	9	Dead	One primary only	Yes	1	1	Black	82 years	Black	0	Beam radiation	Yes	0	98	No	No	No	Yes	Blank(s)	Married (including common law)	Distant	Blank(s)
143255	70-74 years	Male	2013	White	C34.3-Lower lobe, lung	8022	Right - origin of primary	Positive histology	8022/3: Pleomorphic carcinoma	Regional	Regional	Blank(s)	Blank(s)	Blank(s)	Blank(s)	IIA	T2b	N0	M0	IB	T2	N0	M0	65	410	Dead (attributable to this cancer dx)	Alive or dead due to cancer	2	Dead	One primary only	Yes	1	1	White	72 years	White	33	None/Unknown	No/Unknown	5	0	No	No	No	No	Blank(s)	Widowed	Regional	Blank(s)
143625	65-69 years	Male	2014	White	C34.3-Lower lobe, lung	8022	Right - origin of primary	Positive histology	8022/3: Pleomorphic carcinoma	Localized	Localized	Blank(s)	Blank(s)	Blank(s)	Blank(s)	IIA	T2b	N0	M0	IB	T2	N0	M0	55	100	Alive or dead of other cause	Alive or dead due to cancer	53	Alive	One primary only	Yes	1	1	White	65 years	White	0	Beam radiation	Yes	0	98	No	No	No	No	Blank(s)	Single (never married)	Localized	Blank(s)
144047	75-79 years	Male	2014	White	C34.3-Lower lobe, lung	8031	Right - origin of primary	Positive histology	8031/3: Giant cell carcinoma	Regional	Regional	Blank(s)	Blank(s)	Blank(s)	Blank(s)	IIIA	T2a	N2	M0	IIIA	T2	N2	M0	29	420	Dead (attributable to this cancer dx)	Alive or dead due to cancer	14	Dead	One primary only	Yes	1	1	White	78 years	White	33	None/Unknown	No/Unknown	5	1	No	No	No	No	Blank(s)	Unknown	Regional	Blank(s)
145027	50-54 years	Male	2014	Black	C34.3-Lower lobe, lung	8022	Right - origin of primary	Positive histology	8022/3: Pleomorphic carcinoma	Localized	Localized	Blank(s)	Blank(s)	Blank(s)	Blank(s)	IB	T2a	N0	M0	IB	T2	N0	M0	32	100	Alive or dead of other cause	Alive or dead due to cancer	49	Alive	One primary only	Yes	1	1	Black	51 years	Black	33	None/Unknown	Yes	13	0	No	No	No	No	Blank(s)	Single (never married)	Localized	Blank(s)
146042	65-69 years	Male	2015	Asian or Pacific Islander	C34.1-Upper lobe, lung	8032	Left - origin of primary	Positive histology	8032/3: Spindle cell carcinoma, NOS	Distant	Distant	Blank(s)	Blank(s)	Blank(s)	Blank(s)	IV	T3	N3	M1b	IV	T4	N3	M1	18	400	Dead (attributable to this cancer dx)	Alive or dead due to cancer	1	Dead	One primary only	Yes	1	1	Other (American Indian/AK Native, Asian/Pacific Islander)	66 years	Asian Indian or Pakistani, NOS (1988+)	0	Beam radiation	No/Unknown	0	98	Yes	No	No	Yes	Blank(s)	Married (including common law)	Distant	Blank(s)
146469	60-64 years	Male	2014	Black	C34.1-Upper lobe, lung	8022	Left - origin of primary	Positive exfoliative cytology, no positive histology	8022/3: Pleomorphic carcinoma	Distant	Distant	Blank(s)	Blank(s)	Blank(s)	Blank(s)	IV	T3	N2	M1b	IV	T4	N2	M1	120	400	Dead (attributable to this cancer dx)	Alive or dead due to cancer	4	Dead	One primary only	Yes	1	1	Black	62 years	Black	0	Beam radiation	Yes	0	98	No	No	No	No	Blank(s)	Single (never married)	Distant	Blank(s)
146729	60-64 years	Male	2015	Black	C34.1-Upper lobe, lung	8022	Left - origin of primary	Positive histology	8022/3: Pleomorphic carcinoma	Localized	Localized	Blank(s)	Blank(s)	Blank(s)	Blank(s)	IA	T1b	N0	M0	IA	T1	N0	M0	25	100	Alive or dead of other cause	Alive or dead due to cancer	44	Alive	One primary only	Yes	1	1	Black	60 years	Black	22	None/Unknown	No/Unknown	7	0	No	No	No	No	Blank(s)	Single (never married)	Localized	Blank(s)
146767	40-44 years	Male	2015	White	C34.1-Upper lobe, lung	8022	Right - origin of primary	Positive histology	8022/3: Pleomorphic carcinoma	Localized	Localized	Blank(s)	Blank(s)	Blank(s)	Blank(s)	IIA	T2b	N0	M0	IB	T2	N0	M0	55	100	Dead (attributable to this cancer dx)	Alive or dead due to cancer	13	Dead	One primary only	Yes	1	1	White	42 years	White	33	None/Unknown	Yes	97	0	No	No	No	No	Blank(s)	Single (never married)	Localized	Blank(s)
148405	75-79 years	Female	2016	Black	C34.1-Upper lobe, lung	8980	Right - origin of primary	Positive histology	8980/3: Carcinosarcoma, NOS	Regional	Regional	Blank(s)	Blank(s)	Blank(s)	Blank(s)	Blank(s)	Blank(s)	Blank(s)	Blank(s)	Blank(s)	Blank(s)	Blank(s)	Blank(s)	Blank(s)	Blank(s)	Dead (attributable to this cancer dx)	Alive or dead due to cancer	17	Dead	One primary only	Yes	1	1	Black	79 years	Black	0	Beam radiation	No/Unknown	0	98	No	No	No	No	43	Divorced	Regional	c3
149733	60-64 years	Male	2016	White	C34.3-Lower lobe, lung	8031	Left - origin of primary	Positive histology	8031/3: Giant cell carcinoma	Regional	Regional	Blank(s)	Blank(s)	Blank(s)	Blank(s)	Blank(s)	Blank(s)	Blank(s)	Blank(s)	Blank(s)	Blank(s)	Blank(s)	Blank(s)	Blank(s)	Blank(s)	Alive or dead of other cause	Alive or dead due to cancer	26	Alive	One primary only	Yes	1	1	White	61 years	White	33	None/Unknown	No/Unknown	10	7	No	No	No	No	37	Married (including common law)	Regional	p2A
149957	55-59 years	Male	2016	White	C34.1-Upper lobe, lung	8022	Left - origin of primary	Positive histology	8022/3: Pleomorphic carcinoma	Regional	Regional	Blank(s)	Blank(s)	Blank(s)	Blank(s)	Blank(s)	Blank(s)	Blank(s)	Blank(s)	Blank(s)	Blank(s)	Blank(s)	Blank(s)	Blank(s)	Blank(s)	Alive or dead of other cause	Alive or dead due to cancer	27	Alive	One primary only	Yes	1	1	White	56 years	White	33	None/Unknown	Yes	12	1	No	No	No	No	21	Married (including common law)	Regional	p4
152060	55-59 years	Female	2017	White	C34.1-Upper lobe, lung	8022	Right - origin of primary	Positive exfoliative cytology, no positive histology	8022/3: Pleomorphic carcinoma	Regional	Regional	Blank(s)	Blank(s)	Blank(s)	Blank(s)	Blank(s)	Blank(s)	Blank(s)	Blank(s)	Blank(s)	Blank(s)	Blank(s)	Blank(s)	Blank(s)	Blank(s)	Alive or dead of other cause	Alive or dead due to cancer	22	Alive	One primary only	Yes	1	1	White	56 years	White	0	Beam radiation	Yes	95	95	No	No	No	No	52	Single (never married)	Regional	c4
152472	70-74 years	Female	2017	White	C34.1-Upper lobe, lung	8022	Right - origin of primary	Positive histology	8022/3: Pleomorphic carcinoma	Distant	Distant	Blank(s)	Blank(s)	Blank(s)	Blank(s)	Blank(s)	Blank(s)	Blank(s)	Blank(s)	Blank(s)	Blank(s)	Blank(s)	Blank(s)	Blank(s)	Blank(s)	Dead (attributable to this cancer dx)	Alive or dead due to cancer	1	Dead	One primary only	Yes	1	1	White	71 years	White	0	Beam radiation	No/Unknown	0	98	No	Yes	No	No	130	Widowed	Distant	c3
152913	85+ years	Male	2017	Black	C34.1-Upper lobe, lung	8980	Left - origin of primary	Positive histology	8980/3: Carcinosarcoma, NOS	Regional	Regional	Blank(s)	Blank(s)	Blank(s)	Blank(s)	Blank(s)	Blank(s)	Blank(s)	Blank(s)	Blank(s)	Blank(s)	Blank(s)	Blank(s)	Blank(s)	Blank(s)	Alive or dead of other cause	Alive or dead due to cancer	13	Alive	One primary only	Yes	1	1	Black	85+ years	Black	0	Beam radiation	Yes	0	98	No	No	No	No	51	Unknown	Regional	c2B
152922	55-59 years	Male	2017	White	C34.1-Upper lobe, lung	8032	Left - origin of primary	Positive histology	8032/3: Spindle cell carcinoma, NOS	Distant	Distant	Blank(s)	Blank(s)	Blank(s)	Blank(s)	Blank(s)	Blank(s)	Blank(s)	Blank(s)	Blank(s)	Blank(s)	Blank(s)	Blank(s)	Blank(s)	Blank(s)	Alive or dead of other cause	Alive or dead due to cancer	13	Alive	One primary only	Yes	1	1	White	58 years	White	0	None/Unknown	Yes	95	95	Yes	No	No	No	63	Married (including common law)	Distant	c3
152949	75-79 years	Male	2017	Black	C34.1-Upper lobe, lung	8022	Right - origin of primary	Positive histology	8022/3: Pleomorphic carcinoma	Regional	Regional	Blank(s)	Blank(s)	Blank(s)	Blank(s)	Blank(s)	Blank(s)	Blank(s)	Blank(s)	Blank(s)	Blank(s)	Blank(s)	Blank(s)	Blank(s)	Blank(s)	Alive or dead of other cause	Alive or dead due to cancer	17	Alive	One primary only	Yes	1	1	Black	75 years	Black	21	None/Unknown	No/Unknown	10	0	No	No	No	No	25	Divorced	Regional	p2A
153097	70-74 years	Male	2017	Black	C34.1-Upper lobe, lung	8980	Right - origin of primary	Clinical diagnosis only	8980/3: Carcinosarcoma, NOS	Regional	Regional	Blank(s)	Blank(s)	Blank(s)	Blank(s)	Blank(s)	Blank(s)	Blank(s)	Blank(s)	Blank(s)	Blank(s)	Blank(s)	Blank(s)	Blank(s)	Blank(s)	Alive or dead of other cause	Alive or dead due to cancer	17	Alive	One primary only	Yes	1	1	Black	74 years	Black	0	Beam radiation	Yes	0	98	No	No	No	No	52	Divorced	Regional	c4
154196	85+ years	Male	2018	White	C34.1-Upper lobe, lung	8022	Left - origin of primary	Positive histology	8022/3: Pleomorphic carcinoma	Distant	Blank(s)	T4	N0	M1c	4B	Blank(s)	Blank(s)	Blank(s)	Blank(s)	Blank(s)	Blank(s)	Blank(s)	Blank(s)	Blank(s)	Blank(s)	Alive or dead of other cause	Alive or dead due to cancer	0	Alive	One primary only	Yes	1	1	White	85+ years	White	0	None/Unknown	No/Unknown	0	98	Yes	No	No	Yes	60	Married (including common law)	Distant	Blank(s)
155491	60-64 years	Male	2018	Black	C34.1-Upper lobe, lung	8972	Left - origin of primary	Positive histology	8972/3: Pulmonary blastoma	Localized	Blank(s)	T1	N0	M0	1A2	Blank(s)	Blank(s)	Blank(s)	Blank(s)	Blank(s)	Blank(s)	Blank(s)	Blank(s)	Blank(s)	Blank(s)	Alive or dead of other cause	Dead (attributable to causes other than this cancer dx)	5	Dead	One primary only	Yes	1	1	Black	63 years	Black	66	None/Unknown	No/Unknown	0	98	No	No	No	No	15	Married (including common law)	Localized	Blank(s)
155661	60-64 years	Male	2018	White	C34.0-Main bronchus	8980	Right - origin of primary	Positive histology	8980/3: Carcinosarcoma, NOS	Distant	Blank(s)	T4	N2	M1b	4A	Blank(s)	Blank(s)	Blank(s)	Blank(s)	Blank(s)	Blank(s)	Blank(s)	Blank(s)	Blank(s)	Blank(s)	Alive or dead of other cause	Alive or dead due to cancer	4	Alive	One primary only	Yes	1	1	White	62 years	White	24	Beam radiation	Yes	0	98	Yes	No	No	No	27	Married (including common law)	Distant	Blank(s)
160122	55-59 years	Female	2004	White	C34.1-Upper lobe, lung	8031	Right - origin of primary	Positive histology	8031/3: Giant cell carcinoma	Regional	Regional	Blank(s)	Blank(s)	Blank(s)	Blank(s)	Blank(s)	Blank(s)	Blank(s)	Blank(s)	IIIA	T2	N2	M0	60	100	Dead (attributable to this cancer dx)	Alive or dead due to cancer	13	Dead	One primary only	Yes	1	1	White	55 years	White	33	Beam radiation	Yes	97	97	Blank(s)	Blank(s)	Blank(s)	Blank(s)	Blank(s)	Married (including common law)	Regional	Blank(s)
161304	75-79 years	Male	2006	White	C34.8-Overlapping lesion of lung	8022	Right - origin of primary	Positive histology	8022/3: Pleomorphic carcinoma	Localized	Localized	Blank(s)	Blank(s)	Blank(s)	Blank(s)	Blank(s)	Blank(s)	Blank(s)	Blank(s)	IA	T1	N0	M0	30	100	Alive or dead of other cause	Dead (attributable to causes other than this cancer dx)	95	Dead	One primary only	Yes	1	1	White	79 years	White	21	None/Unknown	No/Unknown	3	0	Blank(s)	Blank(s)	Blank(s)	Blank(s)	Blank(s)	Married (including common law)	Localized	Blank(s)
161761	40-44 years	Male	2006	White	C34.1-Upper lobe, lung	8032	Right - origin of primary	Positive histology	8032/3: Spindle cell carcinoma, NOS	Regional	Regional	Blank(s)	Blank(s)	Blank(s)	Blank(s)	Blank(s)	Blank(s)	Blank(s)	Blank(s)	IIIB	T4	N0	M0	85	700	Alive or dead of other cause	Dead (attributable to causes other than this cancer dx)	0	Dead	One primary only	Yes	1	1	White	40 years	White	0	None/Unknown	No/Unknown	0	98	Blank(s)	Blank(s)	Blank(s)	Blank(s)	Blank(s)	Single (never married)	Regional	Blank(s)
161785	70-74 years	Female	2006	Asian or Pacific Islander	C34.1-Upper lobe, lung	8031	Left - origin of primary	Positive histology	8031/3: Giant cell carcinoma	Distant	Distant	Blank(s)	Blank(s)	Blank(s)	Blank(s)	Blank(s)	Blank(s)	Blank(s)	Blank(s)	IV	T4	N1	M1	80	700	Dead (attributable to this cancer dx)	Alive or dead due to cancer	0	Dead	One primary only	Yes	1	1	Other (American Indian/AK Native, Asian/Pacific Islander)	71 years	Hawaiian	66	None/Unknown	No/Unknown	6	1	Blank(s)	Blank(s)	Blank(s)	Blank(s)	Blank(s)	Married (including common law)	Distant	Blank(s)
164708	60-64 years	Male	2010	Asian or Pacific Islander	C34.1-Upper lobe, lung	8032	Right - origin of primary	Positive histology	8032/3: Spindle cell carcinoma, NOS	Distant	Distant	Blank(s)	Blank(s)	Blank(s)	Blank(s)	IIIA	T4	N0	M0	IV	T2	N0	M1	45	100	Alive or dead of other cause	Alive or dead due to cancer	106	Alive	One primary only	Yes	1	1	Other (American Indian/AK Native, Asian/Pacific Islander)	64 years	Hawaiian	33	None/Unknown	Yes	15	0	No	No	No	No	Blank(s)	Divorced	Distant	Blank(s)
165020	80-84 years	Female	2010	Asian or Pacific Islander	C34.3-Lower lobe, lung	8032	Right - origin of primary	Positive histology	8032/3: Spindle cell carcinoma, NOS	Regional	Regional	Blank(s)	Blank(s)	Blank(s)	Blank(s)	IIA	T2b	N0	M0	IB	T2	N0	M0	60	430	Alive or dead of other cause	Dead (attributable to causes other than this cancer dx)	5	Dead	One primary only	Yes	1	1	Other (American Indian/AK Native, Asian/Pacific Islander)	80 years	Filipino	0	None/Unknown	No/Unknown	0	98	No	No	No	No	Blank(s)	Married (including common law)	Regional	Blank(s)
168975	80-84 years	Male	2016	White	C34.1-Upper lobe, lung	8032	Left - origin of primary	Positive histology	8032/3: Spindle cell carcinoma, NOS	Distant	Distant	Blank(s)	Blank(s)	Blank(s)	Blank(s)	Blank(s)	Blank(s)	Blank(s)	Blank(s)	Blank(s)	Blank(s)	Blank(s)	Blank(s)	Blank(s)	Blank(s)	Dead (attributable to this cancer dx)	Alive or dead due to cancer	10	Dead	One primary only	Yes	1	1	White	80 years	White	0	None/Unknown	No/Unknown	0	98	Yes	No	Yes	Yes	75	Married (including common law)	Distant	c3
169925	65-69 years	Female	2018	Asian or Pacific Islander	C34.1-Upper lobe, lung	8022	Right - origin of primary	Positive histology	8022/3: Pleomorphic carcinoma	Distant	Blank(s)	T4	N0	M1b	4A	Blank(s)	Blank(s)	Blank(s)	Blank(s)	Blank(s)	Blank(s)	Blank(s)	Blank(s)	Blank(s)	Blank(s)	Dead (attributable to this cancer dx)	Alive or dead due to cancer	2	Dead	One primary only	Yes	1	1	Other (American Indian/AK Native, Asian/Pacific Islander)	66 years	Korean (1988+)	0	Beam radiation	Yes	0	98	No	Yes	No	No	72	Married (including common law)	Distant	Blank(s)
170027	60-64 years	Female	2018	Asian or Pacific Islander	C34.3-Lower lobe, lung	8032	Right - origin of primary	Positive histology	8032/3: Spindle cell carcinoma, NOS	Distant	Blank(s)	T2	N0	M1c	4B	Blank(s)	Blank(s)	Blank(s)	Blank(s)	Blank(s)	Blank(s)	Blank(s)	Blank(s)	Blank(s)	Blank(s)	Alive or dead of other cause	Alive or dead due to cancer	2	Alive	One primary only	Yes	1	1	Other (American Indian/AK Native, Asian/Pacific Islander)	62 years	Hawaiian	0	Beam radiation	Yes	0	98	Yes	No	No	No	38	Widowed	Distant	Blank(s)
170299	70-74 years	Female	2018	White	C34.1-Upper lobe, lung	8022	Right - origin of primary	Positive histology	8022/3: Pleomorphic carcinoma	Distant	Blank(s)	T4	N2	M0	3B	Blank(s)	Blank(s)	Blank(s)	Blank(s)	Blank(s)	Blank(s)	Blank(s)	Blank(s)	Blank(s)	Blank(s)	Dead (attributable to this cancer dx)	Alive or dead due to cancer	1	Dead	One primary only	Yes	1	1	White	71 years	White	0	Refused (1988+)	No/Unknown	0	98	Unknown	Unknown	Unknown	No	111	Widowed	Distant	Blank(s)
183392	70-74 years	Male	2004	White	C34.1-Upper lobe, lung	8031	Right - origin of primary	Positive histology	8031/3: Giant cell carcinoma	Distant	Distant	Blank(s)	Blank(s)	Blank(s)	Blank(s)	Blank(s)	Blank(s)	Blank(s)	Blank(s)	IV	T2	N2	M1	50	400	Dead (attributable to this cancer dx)	Alive or dead due to cancer	1	Dead	One primary only	Yes	1	1	White	71 years	White	0	None/Unknown	No/Unknown	0	98	Blank(s)	Blank(s)	Blank(s)	Blank(s)	Blank(s)	Married (including common law)	Distant	Blank(s)
184611	70-74 years	Female	2004	White	C34.3-Lower lobe, lung	8031	Right - origin of primary	Positive histology	8031/3: Giant cell carcinoma	Distant	Distant	Blank(s)	Blank(s)	Blank(s)	Blank(s)	Blank(s)	Blank(s)	Blank(s)	Blank(s)	IV	T4	N0	M1	80	750	Dead (attributable to this cancer dx)	Alive or dead due to cancer	2	Dead	One primary only	Yes	1	1	White	71 years	White	33	None/Unknown	Yes	9	0	Blank(s)	Blank(s)	Blank(s)	Blank(s)	Blank(s)	Married (including common law)	Distant	Blank(s)
185090	65-69 years	Female	2004	White	C34.3-Lower lobe, lung	8031	Left - origin of primary	Positive exfoliative cytology, no positive histology	8031/3: Giant cell carcinoma	Distant	Distant	Blank(s)	Blank(s)	Blank(s)	Blank(s)	Blank(s)	Blank(s)	Blank(s)	Blank(s)	IV	T4	N2	M1	53	760	Dead (attributable to this cancer dx)	Alive or dead due to cancer	1	Dead	One primary only	Yes	1	1	White	65 years	White	0	Beam radiation	Yes	0	98	Blank(s)	Blank(s)	Blank(s)	Blank(s)	Blank(s)	Married (including common law)	Distant	Blank(s)
186142	70-74 years	Male	2005	White	C34.1-Upper lobe, lung	8022	Left - origin of primary	Positive histology	8022/3: Pleomorphic carcinoma	Regional	Regional	Blank(s)	Blank(s)	Blank(s)	Blank(s)	Blank(s)	Blank(s)	Blank(s)	Blank(s)	IB	T2	N0	M0	25	400	Alive or dead of other cause	Dead (attributable to causes other than this cancer dx)	7	Dead	One primary only	Yes	1	1	White	70 years	White	30	Beam radiation	Yes	5	0	Blank(s)	Blank(s)	Blank(s)	Blank(s)	Blank(s)	Separated	Regional	Blank(s)
189501	50-54 years	Male	2006	White	C34.1-Upper lobe, lung	8031	Right - origin of primary	Positive exfoliative cytology, no positive histology	8031/3: Giant cell carcinoma	Distant	Distant	Blank(s)	Blank(s)	Blank(s)	Blank(s)	Blank(s)	Blank(s)	Blank(s)	Blank(s)	IV	T2	N2	M1	60	100	Dead (attributable to this cancer dx)	Alive or dead due to cancer	8	Dead	One primary only	Yes	1	1	White	52 years	White	0	None/Unknown	Yes	0	98	Blank(s)	Blank(s)	Blank(s)	Blank(s)	Blank(s)	Married (including common law)	Distant	Blank(s)
191157	75-79 years	Female	2006	White	C34.2-Middle lobe, lung	8032	Right - origin of primary	Positive histology	8032/3: Spindle cell carcinoma, NOS	Localized	Localized	Blank(s)	Blank(s)	Blank(s)	Blank(s)	Blank(s)	Blank(s)	Blank(s)	Blank(s)	IB	T2	N0	M0	45	100	Dead (attributable to this cancer dx)	Alive or dead due to cancer	82	Dead	One primary only	Yes	1	1	White	76 years	White	30	None/Unknown	No/Unknown	3	0	Blank(s)	Blank(s)	Blank(s)	Blank(s)	Blank(s)	Single (never married)	Localized	Blank(s)
191535	60-64 years	Female	2007	White	C34.3-Lower lobe, lung	8032	Right - origin of primary	Positive histology	8032/3: Spindle cell carcinoma, NOS	Distant	Distant	Blank(s)	Blank(s)	Blank(s)	Blank(s)	Blank(s)	Blank(s)	Blank(s)	Blank(s)	IV	T2	N2	M1	45	100	Dead (attributable to this cancer dx)	Alive or dead due to cancer	0	Dead	One primary only	Yes	1	1	White	64 years	White	0	None/Unknown	No/Unknown	0	98	Blank(s)	Blank(s)	Blank(s)	Blank(s)	Blank(s)	Married (including common law)	Distant	Blank(s)
191686	65-69 years	Female	2007	White	C34.0-Main bronchus	8032	Right - origin of primary	Positive histology	8032/3: Spindle cell carcinoma, NOS	Regional	Regional	Blank(s)	Blank(s)	Blank(s)	Blank(s)	Blank(s)	Blank(s)	Blank(s)	Blank(s)	IIA	T1	N1	M0	17	230	Alive or dead of other cause	Alive or dead due to cancer	140	Alive	One primary only	Yes	1	1	White	65 years	White	33	None/Unknown	Yes	96	1	Blank(s)	Blank(s)	Blank(s)	Blank(s)	Blank(s)	Single (never married)	Regional	Blank(s)
198217	60-64 years	Male	2010	Asian or Pacific Islander	C34.1-Upper lobe, lung	8022	Right - origin of primary	Positive histology	8022/3: Pleomorphic carcinoma	Distant	Distant	Blank(s)	Blank(s)	Blank(s)	Blank(s)	IV	T3	N0	M1a	IIIB	T4	N0	M0	73	730	Dead (attributable to this cancer dx)	Alive or dead due to cancer	19	Dead	One primary only	Yes	1	1	Other (American Indian/AK Native, Asian/Pacific Islander)	62 years	Vietnamese (1988+)	30	Beam radiation	Yes	1	0	No	No	No	No	Blank(s)	Married (including common law)	Distant	Blank(s)
198268	70-74 years	Female	2010	White	C34.1-Upper lobe, lung	8022	Left - origin of primary	Positive histology	8022/3: Pleomorphic carcinoma	Regional	Regional	Blank(s)	Blank(s)	Blank(s)	Blank(s)	IIIA	T1a	N2	M0	IIIA	T1	N2	M0	15	100	Alive or dead of other cause	Alive or dead due to cancer	102	Alive	One primary only	Yes	2	1	White	73 years	White	33	None/Unknown	Yes	16	3	No	No	No	No	Blank(s)	Married (including common law)	Regional	Blank(s)
201134	70-74 years	Female	2011	White	C34.1-Upper lobe, lung	8032	Left - origin of primary	Positive histology	8032/3: Spindle cell carcinoma, NOS	Distant	Distant	Blank(s)	Blank(s)	Blank(s)	Blank(s)	IV	T4	N2	M1b	IV	T4	N2	M1	130	700	Dead (attributable to this cancer dx)	Alive or dead due to cancer	1	Dead	One primary only	Yes	1	1	White	72 years	White	0	None/Unknown	No/Unknown	0	98	No	No	No	No	Blank(s)	Widowed	Distant	Blank(s)
206112	70-74 years	Female	2014	White	C34.3-Lower lobe, lung	8032	Right - origin of primary	Positive histology	8032/3: Spindle cell carcinoma, NOS	Localized	Localized	Blank(s)	Blank(s)	Blank(s)	Blank(s)	IA	T1a	N0	M0	IA	T1	N0	M0	12	100	Alive or dead of other cause	Alive or dead due to cancer	53	Alive	One primary only	Yes	1	1	White	72 years	White	22	None/Unknown	No/Unknown	0	98	No	No	No	No	Blank(s)	Divorced	Localized	Blank(s)
206139	70-74 years	Male	2014	White	C34.1-Upper lobe, lung	8032	Right - origin of primary	Positive histology	8032/3: Spindle cell carcinoma, NOS	Regional	Regional	Blank(s)	Blank(s)	Blank(s)	Blank(s)	IIIB	T4	N2	M0	IIIB	T4	N2	M0	90	700	Dead (attributable to this cancer dx)	Alive or dead due to cancer	14	Dead	One primary only	Yes	1	1	White	73 years	White	0	Beam radiation	Yes	95	95	No	No	No	No	Blank(s)	Married (including common law)	Regional	Blank(s)
206595	75-79 years	Male	2013	White	C34.1-Upper lobe, lung	8022	Right - origin of primary	Positive histology	8022/3: Pleomorphic carcinoma	Regional	Regional	Blank(s)	Blank(s)	Blank(s)	Blank(s)	IIB	T3	N0	M0	IB	T2	N0	M0	77	430	Alive or dead of other cause	Alive or dead due to cancer	69	Alive	One primary only	Yes	1	1	White	76 years	White	33	None/Unknown	Yes	1	0	No	No	No	No	Blank(s)	Married (including common law)	Regional	Blank(s)
207185	60-64 years	Female	2014	White	C34.1-Upper lobe, lung	8022	Right - origin of primary	Positive histology	8022/3: Pleomorphic carcinoma	Regional	Regional	Blank(s)	Blank(s)	Blank(s)	Blank(s)	IIB	T3	N0	M0	IB	T2	N0	M0	88	410	Dead (attributable to this cancer dx)	Alive or dead due to cancer	9	Dead	One primary only	Yes	1	1	White	64 years	White	33	None/Unknown	Yes	97	0	No	No	No	No	Blank(s)	Divorced	Regional	Blank(s)
213473	85+ years	Female	2017	White	C34.1-Upper lobe, lung	8032	Left - origin of primary	Positive histology	8032/3: Spindle cell carcinoma, NOS	Distant	Distant	Blank(s)	Blank(s)	Blank(s)	Blank(s)	Blank(s)	Blank(s)	Blank(s)	Blank(s)	Blank(s)	Blank(s)	Blank(s)	Blank(s)	Blank(s)	Blank(s)	Alive or dead of other cause	Alive or dead due to cancer	17	Alive	One primary only	Yes	1	1	White	85+ years	White	0	Beam radiation	No/Unknown	0	98	Yes	No	Yes	Yes	105	Married (including common law)	Distant	c3
213786	75-79 years	Female	2017	White	C34.3-Lower lobe, lung	8022	Left - origin of primary	Positive histology	8022/3: Pleomorphic carcinoma	Regional	Regional	Blank(s)	Blank(s)	Blank(s)	Blank(s)	Blank(s)	Blank(s)	Blank(s)	Blank(s)	Blank(s)	Blank(s)	Blank(s)	Blank(s)	Blank(s)	Blank(s)	Alive or dead of other cause	Alive or dead due to cancer	14	Alive	One primary only	Yes	1	1	White	78 years	White	33	None/Unknown	Yes	11	1	No	No	No	No	80	Married (including common law)	Regional	p4
214344	55-59 years	Female	2018	White	C34.1-Upper lobe, lung	8032	Right - origin of primary	Positive histology	8032/3: Spindle cell carcinoma, NOS	Localized	Blank(s)	T2	N0	M0	1B	Blank(s)	Blank(s)	Blank(s)	Blank(s)	Blank(s)	Blank(s)	Blank(s)	Blank(s)	Blank(s)	Blank(s)	Alive or dead of other cause	Alive or dead due to cancer	9	Alive	One primary only	Yes	1	1	White	55 years	White	33	None/Unknown	No/Unknown	8	0	No	No	No	No	33	Married (including common law)	Localized	Blank(s)
214984	70-74 years	Male	2018	White	C34.1-Upper lobe, lung	8980	Left - origin of primary	Positive histology	8980/3: Carcinosarcoma, NOS	Distant	Blank(s)	T3	N0	M0	2B	Blank(s)	Blank(s)	Blank(s)	Blank(s)	Blank(s)	Blank(s)	Blank(s)	Blank(s)	Blank(s)	Blank(s)	Alive or dead of other cause	Alive or dead due to cancer	11	Alive	One primary only	Yes	1	1	White	71 years	White	0	Recommended, unknown if administered	Yes	0	98	No	No	No	No	47	Single (never married)	Distant	Blank(s)
215314	60-64 years	Male	2018	White	C34.2-Middle lobe, lung	8032	Right - origin of primary	Positive histology	8032/3: Spindle cell carcinoma, NOS	Regional	Blank(s)	T3	N1	M0	3A	Blank(s)	Blank(s)	Blank(s)	Blank(s)	Blank(s)	Blank(s)	Blank(s)	Blank(s)	Blank(s)	Blank(s)	Alive or dead of other cause	Alive or dead due to cancer	7	Alive	One primary only	Yes	1	1	White	61 years	White	23	None/Unknown	Yes	0	98	No	No	No	No	55	Married (including common law)	Regional	Blank(s)
222311	55-59 years	Male	2005	White	C34.1-Upper lobe, lung	8032	Right - origin of primary	Positive histology	8032/3: Spindle cell carcinoma, NOS	Localized	Localized	Blank(s)	Blank(s)	Blank(s)	Blank(s)	Blank(s)	Blank(s)	Blank(s)	Blank(s)	IB	T2	N0	M0	70	100	Alive or dead of other cause	Alive or dead due to cancer	160	Alive	One primary only	Yes	1	1	White	59 years	White	30	None/Unknown	Yes	2	0	Blank(s)	Blank(s)	Blank(s)	Blank(s)	Blank(s)	Single (never married)	Localized	Blank(s)
225874	55-59 years	Female	2009	White	C34.3-Lower lobe, lung	8032	Right - origin of primary	Positive histology	8032/3: Spindle cell carcinoma, NOS	Distant	Distant	Blank(s)	Blank(s)	Blank(s)	Blank(s)	Blank(s)	Blank(s)	Blank(s)	Blank(s)	IV	T4	N2	M1	19	790	Dead (attributable to this cancer dx)	Alive or dead due to cancer	1	Dead	One primary only	Yes	1	1	White	56 years	White	21	None/Unknown	No/Unknown	0	98	Blank(s)	Blank(s)	Blank(s)	Blank(s)	Blank(s)	Married (including common law)	Distant	Blank(s)
229038	85+ years	Female	2012	White	C34.1-Upper lobe, lung	8032	Right - origin of primary	Positive histology	8032/3: Spindle cell carcinoma, NOS	Localized	Localized	Blank(s)	Blank(s)	Blank(s)	Blank(s)	IIA	T2b	N0	M0	IB	T2	N0	M0	56	100	Dead (attributable to this cancer dx)	Alive or dead due to cancer	6	Dead	One primary only	Yes	1	1	White	85+ years	White	0	Beam radiation	No/Unknown	0	98	No	No	No	No	Blank(s)	Widowed	Localized	Blank(s)
246066	65-69 years	Female	2007	White	C34.2-Middle lobe, lung	8022	Right - origin of primary	Positive histology	8022/3: Pleomorphic carcinoma	Regional	Regional	Blank(s)	Blank(s)	Blank(s)	Blank(s)	Blank(s)	Blank(s)	Blank(s)	Blank(s)	IIIA	T1	N2	M0	16	100	Alive or dead of other cause	Alive or dead due to cancer	138	Alive	One primary only	Yes	1	1	White	67 years	White	33	Beam radiation	Yes	97	97	Blank(s)	Blank(s)	Blank(s)	Blank(s)	Blank(s)	Widowed	Regional	Blank(s)
251821	75-79 years	Male	2004	White	C34.3-Lower lobe, lung	8031	Right - origin of primary	Positive histology	8031/3: Giant cell carcinoma	Distant	Distant	Blank(s)	Blank(s)	Blank(s)	Blank(s)	Blank(s)	Blank(s)	Blank(s)	Blank(s)	IV	T4	N2	M1	100	720	Dead (attributable to this cancer dx)	Alive or dead due to cancer	0	Dead	One primary only	Yes	1	1	White	76 years	White	0	None/Unknown	No/Unknown	0	98	Blank(s)	Blank(s)	Blank(s)	Blank(s)	Blank(s)	Divorced	Distant	Blank(s)
252190	50-54 years	Male	2004	White	C34.3-Lower lobe, lung	8031	Right - origin of primary	Positive histology	8031/3: Giant cell carcinoma	Distant	Distant	Blank(s)	Blank(s)	Blank(s)	Blank(s)	Blank(s)	Blank(s)	Blank(s)	Blank(s)	IV	T1	N0	M1	27	100	Alive or dead of other cause	Alive or dead due to cancer	175	Alive	One primary only	Yes	1	1	White	50 years	White	30	Beam radiation	No/Unknown	4	0	Blank(s)	Blank(s)	Blank(s)	Blank(s)	Blank(s)	Married (including common law)	Distant	Blank(s)
253369	50-54 years	Male	2004	White	C34.8-Overlapping lesion of lung	8022	Right - origin of primary	Positive histology	8022/3: Pleomorphic carcinoma	Localized	Localized	Blank(s)	Blank(s)	Blank(s)	Blank(s)	Blank(s)	Blank(s)	Blank(s)	Blank(s)	IB	T2	N0	M0	45	100	Alive or dead of other cause	Alive or dead due to cancer	170	Alive	One primary only	Yes	1	1	White	50 years	White	33	None/Unknown	Yes	8	0	Blank(s)	Blank(s)	Blank(s)	Blank(s)	Blank(s)	Divorced	Localized	Blank(s)
253850	55-59 years	Female	2005	White	C34.1-Upper lobe, lung	8022	Right - origin of primary	Positive histology	8022/3: Pleomorphic carcinoma	Localized	Localized	Blank(s)	Blank(s)	Blank(s)	Blank(s)	Blank(s)	Blank(s)	Blank(s)	Blank(s)	IB	T2	N0	M0	55	100	Alive or dead of other cause	Dead (attributable to causes other than this cancer dx)	47	Dead	One primary only	Yes	1	1	White	57 years	White	30	None/Unknown	Yes	97	0	Blank(s)	Blank(s)	Blank(s)	Blank(s)	Blank(s)	Single (never married)	Localized	Blank(s)
254079	55-59 years	Male	2005	White	C34.1-Upper lobe, lung	8031	Left - origin of primary	Positive histology	8031/3: Giant cell carcinoma	Distant	Distant	Blank(s)	Blank(s)	Blank(s)	Blank(s)	Blank(s)	Blank(s)	Blank(s)	Blank(s)	IIIB	T4	N0	M0	172	720	Dead (attributable to this cancer dx)	Alive or dead due to cancer	0	Dead	One primary only	Yes	1	1	White	57 years	White	0	Beam radiation	No/Unknown	0	98	Blank(s)	Blank(s)	Blank(s)	Blank(s)	Blank(s)	Single (never married)	Distant	Blank(s)
254859	55-59 years	Female	2005	White	C34.8-Overlapping lesion of lung	8032	Left - origin of primary	Positive histology	8032/3: Spindle cell carcinoma, NOS	Distant	Distant	Blank(s)	Blank(s)	Blank(s)	Blank(s)	Blank(s)	Blank(s)	Blank(s)	Blank(s)	IIIB	T4	N0	M0	188	760	Dead (attributable to this cancer dx)	Alive or dead due to cancer	14	Dead	One primary only	Yes	1	1	White	59 years	White	0	Beam radiation	Yes	0	98	Blank(s)	Blank(s)	Blank(s)	Blank(s)	Blank(s)	Divorced	Distant	Blank(s)
255182	75-79 years	Male	2005	White	C34.1-Upper lobe, lung	8031	Left - origin of primary	Positive histology	8031/3: Giant cell carcinoma	Regional	Regional	Blank(s)	Blank(s)	Blank(s)	Blank(s)	Blank(s)	Blank(s)	Blank(s)	Blank(s)	IB	T2	N0	M0	20	450	Dead (attributable to this cancer dx)	Alive or dead due to cancer	46	Dead	One primary only	Yes	1	1	White	76 years	White	33	None/Unknown	No/Unknown	14	0	Blank(s)	Blank(s)	Blank(s)	Blank(s)	Blank(s)	Married (including common law)	Regional	Blank(s)
258776	60-64 years	Male	2006	White	C34.3-Lower lobe, lung	8031	Left - origin of primary	Positive histology	8031/3: Giant cell carcinoma	Regional	Regional	Blank(s)	Blank(s)	Blank(s)	Blank(s)	Blank(s)	Blank(s)	Blank(s)	Blank(s)	IIA	T1	N1	M0	30	100	Dead (attributable to this cancer dx)	Alive or dead due to cancer	19	Dead	One primary only	Yes	1	1	White	62 years	White	33	Beam radiation	Yes	7	1	Blank(s)	Blank(s)	Blank(s)	Blank(s)	Blank(s)	Married (including common law)	Regional	Blank(s)
258935	55-59 years	Female	2006	White	C34.1-Upper lobe, lung	8032	Left - origin of primary	Positive histology	8032/3: Spindle cell carcinoma, NOS	Distant	Distant	Blank(s)	Blank(s)	Blank(s)	Blank(s)	Blank(s)	Blank(s)	Blank(s)	Blank(s)	IV	T4	N1	M1	82	650	Dead (attributable to this cancer dx)	Alive or dead due to cancer	20	Dead	One primary only	Yes	1	1	White	55 years	White	0	Beam radiation	Yes	0	98	Blank(s)	Blank(s)	Blank(s)	Blank(s)	Blank(s)	Married (including common law)	Distant	Blank(s)
259449	55-59 years	Male	2006	Asian or Pacific Islander	C34.1-Upper lobe, lung	8022	Left - origin of primary	Positive histology	8022/3: Pleomorphic carcinoma	Regional	Regional	Blank(s)	Blank(s)	Blank(s)	Blank(s)	Blank(s)	Blank(s)	Blank(s)	Blank(s)	IIIA	T2	N2	M0	35	300	Dead (attributable to this cancer dx)	Alive or dead due to cancer	17	Dead	One primary only	Yes	1	1	Other (American Indian/AK Native, Asian/Pacific Islander)	58 years	Chinese	33	Beam radiation	Yes	7	0	Blank(s)	Blank(s)	Blank(s)	Blank(s)	Blank(s)	Married (including common law)	Regional	Blank(s)
259479	75-79 years	Male	2007	White	C34.1-Upper lobe, lung	8031	Left - origin of primary	Positive histology	8031/3: Giant cell carcinoma	Localized	Localized	Blank(s)	Blank(s)	Blank(s)	Blank(s)	Blank(s)	Blank(s)	Blank(s)	Blank(s)	IB	T2	N0	M0	54	300	Dead (attributable to this cancer dx)	Alive or dead due to cancer	1	Dead	One primary only	Yes	1	1	White	78 years	White	0	None/Unknown	No/Unknown	0	98	Blank(s)	Blank(s)	Blank(s)	Blank(s)	Blank(s)	Widowed	Localized	Blank(s)
262814	70-74 years	Female	2008	White	C34.8-Overlapping lesion of lung	8032	Right - origin of primary	Positive histology	8032/3: Spindle cell carcinoma, NOS	Regional	Regional	Blank(s)	Blank(s)	Blank(s)	Blank(s)	Blank(s)	Blank(s)	Blank(s)	Blank(s)	IIB	T3	N0	M0	70	600	Dead (attributable to this cancer dx)	Alive or dead due to cancer	15	Dead	One primary only	Yes	1	1	White	72 years	White	30	Beam radiation	Yes	98	0	Blank(s)	Blank(s)	Blank(s)	Blank(s)	Blank(s)	Married (including common law)	Regional	Blank(s)
263098	80-84 years	Female	2008	White	C34.3-Lower lobe, lung	8022	Right - origin of primary	Positive histology	8022/3: Pleomorphic carcinoma	Regional	Regional	Blank(s)	Blank(s)	Blank(s)	Blank(s)	Blank(s)	Blank(s)	Blank(s)	Blank(s)	IIB	T2	N1	M0	100	100	Alive or dead of other cause	Dead (attributable to causes other than this cancer dx)	61	Dead	One primary only	Yes	1	1	White	83 years	White	45	None/Unknown	No/Unknown	98	2	Blank(s)	Blank(s)	Blank(s)	Blank(s)	Blank(s)	Widowed	Regional	Blank(s)
264884	80-84 years	Male	2009	White	C34.1-Upper lobe, lung	8032	Right - origin of primary	Positive histology	8032/3: Spindle cell carcinoma, NOS	Regional	Regional	Blank(s)	Blank(s)	Blank(s)	Blank(s)	Blank(s)	Blank(s)	Blank(s)	Blank(s)	IIIB	T4	N2	M0	46	700	Dead (attributable to this cancer dx)	Alive or dead due to cancer	7	Dead	One primary only	Yes	1	1	White	80 years	White	0	Beam radiation	Yes	0	98	Blank(s)	Blank(s)	Blank(s)	Blank(s)	Blank(s)	Married (including common law)	Regional	Blank(s)
264926	60-64 years	Male	2008	White	C34.1-Upper lobe, lung	8032	Left - origin of primary	Positive histology	8032/3: Spindle cell carcinoma, NOS	Distant	Distant	Blank(s)	Blank(s)	Blank(s)	Blank(s)	Blank(s)	Blank(s)	Blank(s)	Blank(s)	IV	T4	N3	M1	120	700	Dead (attributable to this cancer dx)	Alive or dead due to cancer	0	Dead	One primary only	Yes	1	1	White	61 years	White	0	None/Unknown	No/Unknown	0	98	Blank(s)	Blank(s)	Blank(s)	Blank(s)	Blank(s)	Divorced	Distant	Blank(s)
265299	85+ years	Female	2009	White	C34.3-Lower lobe, lung	8032	Right - origin of primary	Positive histology	8032/3: Spindle cell carcinoma, NOS	Distant	Distant	Blank(s)	Blank(s)	Blank(s)	Blank(s)	Blank(s)	Blank(s)	Blank(s)	Blank(s)	IV	T2	N3	M1	57	100	Dead (attributable to this cancer dx)	Alive or dead due to cancer	6	Dead	One primary only	Yes	1	1	White	85+ years	White	0	None/Unknown	No/Unknown	0	98	Blank(s)	Blank(s)	Blank(s)	Blank(s)	Blank(s)	Widowed	Distant	Blank(s)
266044	75-79 years	Female	2009	White	C34.1-Upper lobe, lung	8032	Left - origin of primary	Positive histology	8032/3: Spindle cell carcinoma, NOS	Distant	Distant	Blank(s)	Blank(s)	Blank(s)	Blank(s)	Blank(s)	Blank(s)	Blank(s)	Blank(s)	UNK Stage	T4	N2	MX	75	720	Dead (attributable to this cancer dx)	Alive or dead due to cancer	2	Dead	One primary only	Yes	1	1	White	75 years	White	0	None/Unknown	No/Unknown	0	98	Blank(s)	Blank(s)	Blank(s)	Blank(s)	Blank(s)	Divorced	Distant	Blank(s)
267579	60-64 years	Male	2009	White	C34.1-Upper lobe, lung	8031	Right - origin of primary	Positive histology	8031/3: Giant cell carcinoma	Distant	Distant	Blank(s)	Blank(s)	Blank(s)	Blank(s)	Blank(s)	Blank(s)	Blank(s)	Blank(s)	IV	T2	N1	M1	42	300	Dead (attributable to this cancer dx)	Alive or dead due to cancer	10	Dead	One primary only	Yes	1	1	White	63 years	White	0	None/Unknown	Yes	0	98	Blank(s)	Blank(s)	Blank(s)	Blank(s)	Blank(s)	Divorced	Distant	Blank(s)
267788	40-44 years	Male	2010	White	C34.1-Upper lobe, lung	8022	Right - origin of primary	Positive histology	8022/3: Pleomorphic carcinoma	Regional	Regional	Blank(s)	Blank(s)	Blank(s)	Blank(s)	IIIA	T2b	N2	M0	IIIA	T2	N2	M0	67	430	Dead (attributable to this cancer dx)	Alive or dead due to cancer	2	Dead	One primary only	Yes	1	1	White	44 years	White	0	Beam radiation	Yes	0	98	No	No	No	No	Blank(s)	Married (including common law)	Regional	Blank(s)
268255	65-69 years	Female	2010	White	C34.1-Upper lobe, lung	8022	Right - origin of primary	Positive histology	8022/3: Pleomorphic carcinoma	Regional	Regional	Blank(s)	Blank(s)	Blank(s)	Blank(s)	IIIA	T4	N0	M0	IIIB	T4	N0	M0	35	700	Alive or dead of other cause	Alive or dead due to cancer	104	Alive	One primary only	Yes	1	1	White	68 years	White	33	Beam radiation	Yes	19	0	No	No	No	No	Blank(s)	Married (including common law)	Regional	Blank(s)
268778	65-69 years	Female	2010	White	C34.2-Middle lobe, lung	8022	Right - origin of primary	Positive histology	8022/3: Pleomorphic carcinoma	Localized	Localized	Blank(s)	Blank(s)	Blank(s)	Blank(s)	IIB	T3	N0	M0	IB	T2	N0	M0	93	200	Dead (attributable to this cancer dx)	Alive or dead due to cancer	13	Dead	One primary only	Yes	1	1	White	68 years	White	33	None/Unknown	Yes	27	0	No	No	No	No	Blank(s)	Widowed	Localized	Blank(s)
269949	60-64 years	Male	2011	White	C34.1-Upper lobe, lung	8031	Left - origin of primary	Positive histology	8031/3: Giant cell carcinoma	Regional	Regional	Blank(s)	Blank(s)	Blank(s)	Blank(s)	IIB	T3	N0	M0	IIB	T3	N0	M0	75	560	Dead (attributable to this cancer dx)	Alive or dead due to cancer	11	Dead	One primary only	Yes	1	1	White	61 years	White	70	Beam radiation	Yes	10	0	No	No	No	No	Blank(s)	Divorced	Regional	Blank(s)
271204	45-49 years	Female	2011	White	C34.1-Upper lobe, lung	8032	Right - origin of primary	Positive histology	8032/3: Spindle cell carcinoma, NOS	Distant	Distant	Blank(s)	Blank(s)	Blank(s)	Blank(s)	IV	T3	N2	M1b	IV	T3	N2	M1	85	600	Dead (attributable to this cancer dx)	Alive or dead due to cancer	2	Dead	One primary only	Yes	1	1	White	48 years	White	0	Beam radiation	No/Unknown	0	98	No	Yes	Yes	No	Blank(s)	Divorced	Distant	Blank(s)
271580	70-74 years	Female	2011	White	C34.3-Lower lobe, lung	8022	Left - origin of primary	Positive histology	8022/3: Pleomorphic carcinoma	Regional	Regional	Blank(s)	Blank(s)	Blank(s)	Blank(s)	IIB	T3	N0	M0	IB	T2	N0	M0	88	420	Dead (attributable to this cancer dx)	Alive or dead due to cancer	1	Dead	One primary only	Yes	1	1	White	74 years	White	33	None/Unknown	No/Unknown	18	0	No	No	No	No	Blank(s)	Married (including common law)	Regional	Blank(s)
273121	50-54 years	Male	2012	White	C34.1-Upper lobe, lung	8032	Right - origin of primary	Positive histology	8032/3: Spindle cell carcinoma, NOS	Regional	Regional	Blank(s)	Blank(s)	Blank(s)	Blank(s)	IIIA	T4	N1	M0	IIIB	T4	N1	M0	77	700	Dead (attributable to this cancer dx)	Alive or dead due to cancer	12	Dead	One primary only	Yes	1	1	White	53 years	White	55	Beam radiation	No/Unknown	22	1	No	No	No	No	Blank(s)	Married (including common law)	Regional	Blank(s)
273300	55-59 years	Male	2012	White	C34.1-Upper lobe, lung	8022	Right - origin of primary	Positive histology	8022/3: Pleomorphic carcinoma	Distant	Distant	Blank(s)	Blank(s)	Blank(s)	Blank(s)	IV	T2NOS	N2	M1b	IV	T2	N2	M1	13	465	Dead (attributable to this cancer dx)	Alive or dead due to cancer	3	Dead	One primary only	Yes	1	1	White	55 years	White	0	Beam radiation	No/Unknown	0	98	Yes	No	No	No	Blank(s)	Single (never married)	Distant	Blank(s)
274428	70-74 years	Male	2012	White	C34.1-Upper lobe, lung	8032	Left - origin of primary	Positive histology	8032/3: Spindle cell carcinoma, NOS	Distant	Distant	Blank(s)	Blank(s)	Blank(s)	Blank(s)	IV	T3	N2	M1b	IV	T4	N2	M1	28	999	Alive or dead of other cause	Dead (attributable to causes other than this cancer dx)	0	Dead	One primary only	Yes	1	1	White	74 years	White	0	None/Unknown	No/Unknown	0	98	No	No	Yes	Yes	Blank(s)	Widowed	Distant	Blank(s)
274573	60-64 years	Male	2012	White	C34.1-Upper lobe, lung	8022	Right - origin of primary	Positive histology	8022/3: Pleomorphic carcinoma	Regional	Regional	Blank(s)	Blank(s)	Blank(s)	Blank(s)	IIIA	T3	N2	M0	IIIA	T3	N2	M0	70	600	Dead (attributable to this cancer dx)	Alive or dead due to cancer	7	Dead	One primary only	Yes	1	1	White	63 years	White	33	Beam radiation	Yes	30	4	No	No	No	No	Blank(s)	Married (including common law)	Regional	Blank(s)
275786	60-64 years	Female	2013	White	C34.1-Upper lobe, lung	8032	Right - origin of primary	Positive histology	8032/3: Spindle cell carcinoma, NOS	Localized	Localized	Blank(s)	Blank(s)	Blank(s)	Blank(s)	IIA	T2b	N0	M0	IB	T2	N0	M0	65	100	Alive or dead of other cause	Alive or dead due to cancer	67	Alive	One primary only	Yes	1	1	White	64 years	White	33	None/Unknown	Yes	15	0	No	No	No	No	Blank(s)	Widowed	Localized	Blank(s)
275909	85+ years	Male	2013	White	C34.1-Upper lobe, lung	8032	Left - origin of primary	Positive histology	8032/3: Spindle cell carcinoma, NOS	Distant	Distant	Blank(s)	Blank(s)	Blank(s)	Blank(s)	IV	T4	N1	M1b	IV	TX	N1	M1	41	999	Dead (attributable to this cancer dx)	Alive or dead due to cancer	3	Dead	One primary only	Yes	1	1	White	85+ years	White	0	None/Unknown	Yes	0	98	No	No	No	Yes	Blank(s)	Married (including common law)	Distant	Blank(s)
276828	65-69 years	Male	2013	White	C34.1-Upper lobe, lung	8022	Right - origin of primary	Positive histology	8022/3: Pleomorphic carcinoma	Distant	Distant	Blank(s)	Blank(s)	Blank(s)	Blank(s)	IV	T3	N2	M1b	IV	T4	N2	M1	47	100	Dead (attributable to this cancer dx)	Alive or dead due to cancer	3	Dead	One primary only	Yes	1	1	White	69 years	White	0	None/Unknown	Yes	0	98	Yes	No	No	Yes	Blank(s)	Married (including common law)	Distant	Blank(s)
277461	80-84 years	Male	2014	White	C34.1-Upper lobe, lung	8022	Left - origin of primary	Positive histology	8022/3: Pleomorphic carcinoma	Distant	Distant	Blank(s)	Blank(s)	Blank(s)	Blank(s)	IIIA	T4	N0	M0	IV	T2	N0	M1	26	430	Dead (attributable to this cancer dx)	Alive or dead due to cancer	7	Dead	One primary only	Yes	1	1	White	82 years	White	21	None/Unknown	No/Unknown	6	0	No	No	No	No	Blank(s)	Married (including common law)	Distant	Blank(s)
277522	75-79 years	Female	2014	White	C34.3-Lower lobe, lung	8032	Right - origin of primary	Positive histology	8032/3: Spindle cell carcinoma, NOS	Distant	Distant	Blank(s)	Blank(s)	Blank(s)	Blank(s)	IV	T4	N1	M1b	IV	T4	N1	M1	65	400	Dead (attributable to this cancer dx)	Alive or dead due to cancer	8	Dead	One primary only	Yes	1	1	White	76 years	White	0	None/Unknown	Yes	0	98	No	No	Yes	Yes	Blank(s)	Married (including common law)	Distant	Blank(s)
278014	65-69 years	Male	2013	White	C34.3-Lower lobe, lung	8022	Right - origin of primary	Positive histology	8022/3: Pleomorphic carcinoma	Distant	Distant	Blank(s)	Blank(s)	Blank(s)	Blank(s)	IV	T2a	N0	M1a	IIIB	T4	N0	M0	32	100	Dead (attributable to this cancer dx)	Alive or dead due to cancer	10	Dead	One primary only	Yes	1	1	White	67 years	White	0	None/Unknown	No/Unknown	0	98	No	No	No	No	Blank(s)	Married (including common law)	Distant	Blank(s)
278352	60-64 years	Male	2014	Asian or Pacific Islander	C34.1-Upper lobe, lung	8032	Left - origin of primary	Positive histology	8032/3: Spindle cell carcinoma, NOS	Regional	Regional	Blank(s)	Blank(s)	Blank(s)	Blank(s)	IIIA	T4	N0	M0	IIIB	T4	N0	M0	72	700	Alive or dead of other cause	Alive or dead due to cancer	55	Alive	One primary only	Yes	1	1	Other (American Indian/AK Native, Asian/Pacific Islander)	60 years	Chinese	0	Beam radiation	Yes	0	98	No	No	No	No	Blank(s)	Unknown	Regional	Blank(s)
280176	70-74 years	Female	2015	Asian or Pacific Islander	C34.1-Upper lobe, lung	8022	Left - origin of primary	Positive histology	8022/3: Pleomorphic carcinoma	Distant	Distant	Blank(s)	Blank(s)	Blank(s)	Blank(s)	IV	T2b	N2	M1b	IV	T2	N2	M1	62	100	Dead (attributable to this cancer dx)	Alive or dead due to cancer	2	Dead	One primary only	Yes	1	1	Other (American Indian/AK Native, Asian/Pacific Islander)	70 years	Filipino	0	Beam radiation	No/Unknown	0	98	Yes	Yes	No	No	Blank(s)	Widowed	Distant	Blank(s)
280396	45-49 years	Female	2015	White	C34.1-Upper lobe, lung	8031	Right - origin of primary	Positive histology	8031/3: Giant cell carcinoma	Distant	Distant	Blank(s)	Blank(s)	Blank(s)	Blank(s)	IIIB	T3	N3	M0	IIIB	T4	N3	M0	60	100	Dead (attributable to this cancer dx)	Alive or dead due to cancer	13	Dead	One primary only	Yes	1	1	White	49 years	White	0	None/Unknown	Yes	95	95	No	No	No	No	Blank(s)	Divorced	Distant	Blank(s)
280914	35-39 years	Male	2015	Black	C34.1-Upper lobe, lung	8022	Right - origin of primary	Positive histology	8022/3: Pleomorphic carcinoma	Distant	Distant	Blank(s)	Blank(s)	Blank(s)	Blank(s)	IV	T2b	N1	M1b	IV	T2	N1	M1	68	100	Dead (attributable to this cancer dx)	Alive or dead due to cancer	5	Dead	One primary only	Yes	1	1	Black	37 years	Black	0	Beam radiation	Yes	0	98	No	Yes	Yes	No	Blank(s)	Single (never married)	Distant	Blank(s)
281102	65-69 years	Female	2015	White	C34.1-Upper lobe, lung	8022	Right - origin of primary	Positive histology	8022/3: Pleomorphic carcinoma	Distant	Distant	Blank(s)	Blank(s)	Blank(s)	Blank(s)	IIIB	T4	N2	M0	IV	T1	N2	M1	24	100	Dead (attributable to this cancer dx)	Alive or dead due to cancer	15	Dead	One primary only	Yes	1	1	White	68 years	White	0	Beam radiation	Yes	0	98	No	No	No	No	Blank(s)	Unknown	Distant	Blank(s)
281104	70-74 years	Male	2015	Black	C34.1-Upper lobe, lung	8022	Left - origin of primary	Positive histology	8022/3: Pleomorphic carcinoma	Distant	Distant	Blank(s)	Blank(s)	Blank(s)	Blank(s)	IV	T3	N3	M1b	IV	T4	N3	M1	78	210	Dead (attributable to this cancer dx)	Alive or dead due to cancer	1	Dead	One primary only	Yes	1	1	Black	73 years	Black	0	Beam radiation	No/Unknown	0	98	Yes	No	No	No	Blank(s)	Single (never married)	Distant	Blank(s)
281897	80-84 years	Male	2015	White	C34.2-Middle lobe, lung	8022	Right - origin of primary	Positive histology	8022/3: Pleomorphic carcinoma	Localized	Localized	Blank(s)	Blank(s)	Blank(s)	Blank(s)	IB	T2a	N0	M0	IB	T2	N0	M0	42	210	Alive or dead of other cause	Alive or dead due to cancer	36	Alive	One primary only	Yes	1	1	White	84 years	White	33	None/Unknown	Yes	5	0	No	No	No	No	Blank(s)	Married (including common law)	Localized	Blank(s)
281999	65-69 years	Male	2015	White	C34.3-Lower lobe, lung	8022	Right - origin of primary	Positive histology	8022/3: Pleomorphic carcinoma	Distant	Distant	Blank(s)	Blank(s)	Blank(s)	Blank(s)	IV	T3	N2	M1b	IV	T4	N2	M1	26	100	Dead (attributable to this cancer dx)	Alive or dead due to cancer	6	Dead	One primary only	Yes	1	1	White	68 years	White	0	Beam radiation	No/Unknown	0	98	No	Yes	No	No	Blank(s)	Unmarried or Domestic Partner	Distant	Blank(s)
283062	75-79 years	Male	2016	White	C34.1-Upper lobe, lung	8031	Right - origin of primary	Positive exfoliative cytology, no positive histology	8031/3: Giant cell carcinoma	Distant	Distant	Blank(s)	Blank(s)	Blank(s)	Blank(s)	Blank(s)	Blank(s)	Blank(s)	Blank(s)	Blank(s)	Blank(s)	Blank(s)	Blank(s)	Blank(s)	Blank(s)	Dead (attributable to this cancer dx)	Alive or dead due to cancer	5	Dead	One primary only	Yes	1	1	White	79 years	White	0	Beam radiation	Yes	0	98	Yes	No	No	No	63	Married (including common law)	Distant	c2B
283759	65-69 years	Male	2016	White	C34.1-Upper lobe, lung	8032	Right - origin of primary	Positive histology	8032/3: Spindle cell carcinoma, NOS	Distant	Distant	Blank(s)	Blank(s)	Blank(s)	Blank(s)	Blank(s)	Blank(s)	Blank(s)	Blank(s)	Blank(s)	Blank(s)	Blank(s)	Blank(s)	Blank(s)	Blank(s)	Dead (attributable to this cancer dx)	Alive or dead due to cancer	1	Dead	One primary only	Yes	1	1	White	69 years	White	0	Beam radiation	No/Unknown	0	98	Yes	No	No	Yes	100	Single (never married)	Distant	c3
283856	65-69 years	Male	2016	Black	C34.1-Upper lobe, lung	8022	Right - origin of primary	Positive histology	8022/3: Pleomorphic carcinoma	Distant	Distant	Blank(s)	Blank(s)	Blank(s)	Blank(s)	Blank(s)	Blank(s)	Blank(s)	Blank(s)	Blank(s)	Blank(s)	Blank(s)	Blank(s)	Blank(s)	Blank(s)	Alive or dead of other cause	Alive or dead due to cancer	29	Alive	One primary only	Yes	1	1	Black	68 years	Black	0	Beam radiation	Yes	0	98	No	Yes	Yes	No	34	Single (never married)	Distant	c2A
284168	75-79 years	Female	2016	White	C34.3-Lower lobe, lung	8032	Left - origin of primary	Positive histology	8032/3: Spindle cell carcinoma, NOS	Regional	Regional	Blank(s)	Blank(s)	Blank(s)	Blank(s)	Blank(s)	Blank(s)	Blank(s)	Blank(s)	Blank(s)	Blank(s)	Blank(s)	Blank(s)	Blank(s)	Blank(s)	Dead (attributable to this cancer dx)	Alive or dead due to cancer	22	Dead	One primary only	Yes	1	1	White	75 years	White	0	None/Unknown	Yes	0	98	No	No	No	No	37	Married (including common law)	Regional	c3
284847	70-74 years	Female	2017	White	C34.3-Lower lobe, lung	8022	Left - origin of primary	Positive histology	8022/3: Pleomorphic carcinoma	Regional	Regional	Blank(s)	Blank(s)	Blank(s)	Blank(s)	Blank(s)	Blank(s)	Blank(s)	Blank(s)	Blank(s)	Blank(s)	Blank(s)	Blank(s)	Blank(s)	Blank(s)	Dead (attributable to this cancer dx)	Alive or dead due to cancer	3	Dead	One primary only	Yes	1	1	White	73 years	White	46	Refused (1988+)	No/Unknown	18	95	No	No	No	No	106	Widowed	Regional	p3
285209	75-79 years	Male	2016	White	C34.1-Upper lobe, lung	8022	Right - origin of primary	Positive histology	8022/3: Pleomorphic carcinoma	Localized	Localized	Blank(s)	Blank(s)	Blank(s)	Blank(s)	Blank(s)	Blank(s)	Blank(s)	Blank(s)	Blank(s)	Blank(s)	Blank(s)	Blank(s)	Blank(s)	Blank(s)	Alive or dead of other cause	Alive or dead due to cancer	24	Alive	One primary only	Yes	1	1	White	78 years	White	33	None/Unknown	No/Unknown	19	0	No	No	No	No	16	Married (including common law)	Localized	p1A
285299	50-54 years	Male	2017	Unknown	C34.1-Upper lobe, lung	8031	Right - origin of primary	Positive histology	8031/3: Giant cell carcinoma	Localized	Localized	Blank(s)	Blank(s)	Blank(s)	Blank(s)	Blank(s)	Blank(s)	Blank(s)	Blank(s)	Blank(s)	Blank(s)	Blank(s)	Blank(s)	Blank(s)	Blank(s)	Alive or dead of other cause	Alive or dead due to cancer	22	Alive	One primary only	Yes	1	1	Unknown	54 years	Unknown	33	None/Unknown	No/Unknown	14	0	No	No	No	No	26	Divorced	Localized	p1B
286302	80-84 years	Female	2017	White	C34.3-Lower lobe, lung	8022	Right - origin of primary	Positive histology	8022/3: Pleomorphic carcinoma	Regional	Regional	Blank(s)	Blank(s)	Blank(s)	Blank(s)	Blank(s)	Blank(s)	Blank(s)	Blank(s)	Blank(s)	Blank(s)	Blank(s)	Blank(s)	Blank(s)	Blank(s)	Alive or dead of other cause	Dead (attributable to causes other than this cancer dx)	2	Dead	One primary only	Yes	1	1	White	83 years	White	21	None/Unknown	No/Unknown	4	0	No	No	No	No	28	Widowed	Regional	p2A
287736	60-64 years	Female	2018	White	C34.1-Upper lobe, lung	8022	Left - origin of primary	Positive histology	8022/3: Pleomorphic carcinoma	Distant	Blank(s)	T4	N0	M0	3A	Blank(s)	Blank(s)	Blank(s)	Blank(s)	Blank(s)	Blank(s)	Blank(s)	Blank(s)	Blank(s)	Blank(s)	Dead (attributable to this cancer dx)	Alive or dead due to cancer	5	Dead	One primary only	Yes	1	1	White	60 years	White	0	Beam radiation	Yes	0	98	No	No	No	No	120	Separated	Distant	Blank(s)
287740	65-69 years	Female	2018	Asian or Pacific Islander	C34.1-Upper lobe, lung	8022	Right - origin of primary	Positive histology	8022/3: Pleomorphic carcinoma	Localized	Blank(s)	T1	N0	M0	1A2	Blank(s)	Blank(s)	Blank(s)	Blank(s)	Blank(s)	Blank(s)	Blank(s)	Blank(s)	Blank(s)	Blank(s)	Alive or dead of other cause	Alive or dead due to cancer	8	Alive	One primary only	Yes	1	1	Other (American Indian/AK Native, Asian/Pacific Islander)	68 years	Other Asian (1991+)	0	Beam radiation	No/Unknown	0	98	No	No	No	No	16	Married (including common law)	Localized	Blank(s)
288277	70-74 years	Female	2018	White	C34.3-Lower lobe, lung	8022	Right - origin of primary	Positive histology	8022/3: Pleomorphic carcinoma	Regional	Blank(s)	T1	N2	M0	3A	Blank(s)	Blank(s)	Blank(s)	Blank(s)	Blank(s)	Blank(s)	Blank(s)	Blank(s)	Blank(s)	Blank(s)	Alive or dead of other cause	Alive or dead due to cancer	6	Alive	One primary only	Yes	1	1	White	71 years	White	0	Beam radiation	Yes	95	95	No	No	No	No	27	Married (including common law)	Regional	Blank(s)
288337	50-54 years	Male	2018	White	C34.1-Upper lobe, lung	8032	Left - origin of primary	Positive histology	8032/3: Spindle cell carcinoma, NOS	Distant	Blank(s)	T4	N3	M1c	4B	Blank(s)	Blank(s)	Blank(s)	Blank(s)	Blank(s)	Blank(s)	Blank(s)	Blank(s)	Blank(s)	Blank(s)	Dead (attributable to this cancer dx)	Alive or dead due to cancer	2	Dead	One primary only	Yes	1	1	White	51 years	White	0	Beam radiation	No/Unknown	0	98	Yes	Yes	No	No	110	Married (including common law)	Distant	Blank(s)
288399	70-74 years	Female	2018	White	C34.1-Upper lobe, lung	8022	Right - origin of primary	Positive histology	8022/3: Pleomorphic carcinoma	Regional	Blank(s)	T4	N0	M0	3A	Blank(s)	Blank(s)	Blank(s)	Blank(s)	Blank(s)	Blank(s)	Blank(s)	Blank(s)	Blank(s)	Blank(s)	Alive or dead of other cause	Alive or dead due to cancer	4	Alive	One primary only	Yes	1	1	White	74 years	White	33	None/Unknown	No/Unknown	13	0	No	No	No	No	73	Married (including common law)	Regional	Blank(s)
288464	50-54 years	Female	2018	Asian or Pacific Islander	C34.2-Middle lobe, lung	8031	Right - origin of primary	Positive histology	8031/3: Giant cell carcinoma	Distant	Blank(s)	T4	N0	M1b	4A	Blank(s)	Blank(s)	Blank(s)	Blank(s)	Blank(s)	Blank(s)	Blank(s)	Blank(s)	Blank(s)	Blank(s)	Dead (attributable to this cancer dx)	Alive or dead due to cancer	2	Dead	One primary only	Yes	1	1	Other (American Indian/AK Native, Asian/Pacific Islander)	51 years	Filipino	0	None/Unknown	No/Unknown	0	98	No	No	No	No	72	Single (never married)	Distant	Blank(s)
288727	65-69 years	Female	2018	White	C34.3-Lower lobe, lung	8022	Right - origin of primary	Positive histology	8022/3: Pleomorphic carcinoma	Distant	Blank(s)	T4	N3	M1c	4B	Blank(s)	Blank(s)	Blank(s)	Blank(s)	Blank(s)	Blank(s)	Blank(s)	Blank(s)	Blank(s)	Blank(s)	Dead (attributable to this cancer dx)	Alive or dead due to cancer	1	Dead	One primary only	Yes	1	1	White	66 years	White	0	Beam radiation	No/Unknown	0	98	No	Yes	No	No	79	Widowed	Distant	Blank(s)
292354	45-49 years	Female	2005	White	C34.8-Overlapping lesion of lung	8032	Right - origin of primary	Positive histology	8032/3: Spindle cell carcinoma, NOS	Localized	Localized	Blank(s)	Blank(s)	Blank(s)	Blank(s)	Blank(s)	Blank(s)	Blank(s)	Blank(s)	IB	T2	N0	M0	35	100	Alive or dead of other cause	Alive or dead due to cancer	167	Alive	One primary only	Yes	1	1	White	45 years	White	33	None/Unknown	No/Unknown	19	0	Blank(s)	Blank(s)	Blank(s)	Blank(s)	Blank(s)	Married (including common law)	Localized	Blank(s)
308417	55-59 years	Female	2004	Black	C34.2-Middle lobe, lung	8022	Right - origin of primary	Positive histology	8022/3: Pleomorphic carcinoma	Regional	Regional	Blank(s)	Blank(s)	Blank(s)	Blank(s)	Blank(s)	Blank(s)	Blank(s)	Blank(s)	IIB	T2	N1	M0	35	450	Alive or dead of other cause	Alive or dead due to cancer	177	Alive	One primary only	Yes	1	1	Black	55 years	Black	56	None/Unknown	No/Unknown	13	1	Blank(s)	Blank(s)	Blank(s)	Blank(s)	Blank(s)	Divorced	Regional	Blank(s)
310261	45-49 years	Female	2005	White	C34.1-Upper lobe, lung	8031	Right - origin of primary	Positive histology	8031/3: Giant cell carcinoma	Distant	Distant	Blank(s)	Blank(s)	Blank(s)	Blank(s)	Blank(s)	Blank(s)	Blank(s)	Blank(s)	IV	T2	N3	M1	50	400	Dead (attributable to this cancer dx)	Alive or dead due to cancer	7	Dead	One primary only	Yes	1	1	White	46 years	White	0	Beam radiation	Yes	0	98	Blank(s)	Blank(s)	Blank(s)	Blank(s)	Blank(s)	Married (including common law)	Distant	Blank(s)
311066	70-74 years	Female	2006	Asian or Pacific Islander	C34.2-Middle lobe, lung	8032	Right - origin of primary	Positive histology	8032/3: Spindle cell carcinoma, NOS	Localized	Localized	Blank(s)	Blank(s)	Blank(s)	Blank(s)	Blank(s)	Blank(s)	Blank(s)	Blank(s)	IA	T1	N0	M0	18	300	Alive or dead of other cause	Dead (attributable to causes other than this cancer dx)	84	Dead	One primary only	Yes	1	1	Other (American Indian/AK Native, Asian/Pacific Islander)	72 years	Japanese	30	None/Unknown	No/Unknown	0	98	Blank(s)	Blank(s)	Blank(s)	Blank(s)	Blank(s)	Married (including common law)	Localized	Blank(s)
314178	65-69 years	Male	2008	Black	C34.1-Upper lobe, lung	8022	Right - origin of primary	Positive histology	8022/3: Pleomorphic carcinoma	Distant	Distant	Blank(s)	Blank(s)	Blank(s)	Blank(s)	Blank(s)	Blank(s)	Blank(s)	Blank(s)	IV	T3	N0	M1	110	730	Dead (attributable to this cancer dx)	Alive or dead due to cancer	1	Dead	One primary only	Yes	1	1	Black	65 years	Black	0	Refused (1988+)	No/Unknown	0	98	Blank(s)	Blank(s)	Blank(s)	Blank(s)	Blank(s)	Single (never married)	Distant	Blank(s)
314413	50-54 years	Male	2008	Black	C34.1-Upper lobe, lung	8031	Left - origin of primary	Positive histology	8031/3: Giant cell carcinoma	Regional	Regional	Blank(s)	Blank(s)	Blank(s)	Blank(s)	Blank(s)	Blank(s)	Blank(s)	Blank(s)	IB	T2	N0	M0	140	450	Dead (attributable to this cancer dx)	Alive or dead due to cancer	8	Dead	One primary only	Yes	1	1	Black	50 years	Black	33	None/Unknown	Yes	4	0	Blank(s)	Blank(s)	Blank(s)	Blank(s)	Blank(s)	Divorced	Regional	Blank(s)
315134	55-59 years	Male	2009	Black	C34.1-Upper lobe, lung	8031	Left - origin of primary	Positive histology	8031/3: Giant cell carcinoma	Distant	Distant	Blank(s)	Blank(s)	Blank(s)	Blank(s)	Blank(s)	Blank(s)	Blank(s)	Blank(s)	IV	T4	N2	M1	86	720	Alive or dead of other cause	Dead (attributable to causes other than this cancer dx)	1	Dead	One primary only	Yes	1	1	Black	55 years	Black	0	None/Unknown	Yes	0	98	Blank(s)	Blank(s)	Blank(s)	Blank(s)	Blank(s)	Single (never married)	Distant	Blank(s)
315315	50-54 years	Male	2009	Black	C34.1-Upper lobe, lung	8022	Right - origin of primary	Positive histology	8022/3: Pleomorphic carcinoma	Distant	Distant	Blank(s)	Blank(s)	Blank(s)	Blank(s)	Blank(s)	Blank(s)	Blank(s)	Blank(s)	IIIA	T3	N2	M0	55	730	Alive or dead of other cause	Alive or dead due to cancer	116	Alive	One primary only	Yes	1	1	Black	52 years	Black	33	Beam radiation	Yes	11	1	Blank(s)	Blank(s)	Blank(s)	Blank(s)	Blank(s)	Married (including common law)	Distant	Blank(s)
318373	55-59 years	Male	2011	White	C34.3-Lower lobe, lung	8031	Right - origin of primary	Positive histology	8031/3: Giant cell carcinoma	Regional	Regional	Blank(s)	Blank(s)	Blank(s)	Blank(s)	IIIA	T2b	N2	M0	IIIA	T2	N2	M0	52	100	Dead (attributable to this cancer dx)	Alive or dead due to cancer	6	Dead	One primary only	Yes	1	1	White	59 years	White	0	None/Unknown	Yes	95	95	No	No	No	No	Blank(s)	Married (including common law)	Regional	Blank(s)
318476	50-54 years	Female	2011	White	C34.2-Middle lobe, lung	8022	Right - origin of primary	Positive histology	8022/3: Pleomorphic carcinoma	Regional	Regional	Blank(s)	Blank(s)	Blank(s)	Blank(s)	IIIA	T4	N1	M0	IIIB	T4	N1	M0	68	700	Dead (attributable to this cancer dx)	Alive or dead due to cancer	8	Dead	One primary only	Yes	1	1	White	54 years	White	56	Beam radiation	No/Unknown	26	95	No	No	No	No	Blank(s)	Single (never married)	Regional	Blank(s)
318878	60-64 years	Male	2011	Black	C34.3-Lower lobe, lung	8022	Left - origin of primary	Positive histology	8022/3: Pleomorphic carcinoma	Localized	Localized	Blank(s)	Blank(s)	Blank(s)	Blank(s)	IB	T2a	N0	M0	IB	T2	N0	M0	50	100	Alive or dead of other cause	Alive or dead due to cancer	89	Alive	One primary only	Yes	1	1	Black	60 years	Black	30	None/Unknown	No/Unknown	5	0	No	No	No	No	Blank(s)	Divorced	Localized	Blank(s)
320562	60-64 years	Female	2012	White	C34.3-Lower lobe, lung	8032	Left - origin of primary	Unknown	8032/3: Spindle cell carcinoma, NOS	Distant	Distant	Blank(s)	Blank(s)	Blank(s)	Blank(s)	IV	T3	N0	M1a	IIIB	T4	N0	M0	130	100	Dead (attributable to this cancer dx)	Alive or dead due to cancer	7	Dead	One primary only	Yes	1	1	White	63 years	White	0	Beam radiation	Yes	0	98	No	No	No	No	Blank(s)	Single (never married)	Distant	Blank(s)
320971	40-44 years	Male	2013	American Indian/Alaska Native	C34.1-Upper lobe, lung	8022	Right - origin of primary	Positive histology	8022/3: Pleomorphic carcinoma	Regional	Regional	Blank(s)	Blank(s)	Blank(s)	Blank(s)	IIIA	T2a	N2	M0	IIIA	T2	N2	M0	18	430	Dead (attributable to this cancer dx)	Alive or dead due to cancer	52	Dead	One primary only	Yes	1	1	Other (American Indian/AK Native, Asian/Pacific Islander)	40 years	American Indian/Alaska Native	33	Recommended, unknown if administered	Yes	17	4	No	No	No	No	Blank(s)	Married (including common law)	Regional	Blank(s)
321004	65-69 years	Female	2013	Black	C34.1-Upper lobe, lung	8022	Left - origin of primary	Positive histology	8022/3: Pleomorphic carcinoma	Localized	Localized	Blank(s)	Blank(s)	Blank(s)	Blank(s)	IA	T1a	N0	M0	IA	T1	N0	M0	15	100	Alive or dead of other cause	Alive or dead due to cancer	67	Alive	One primary only	Yes	1	1	Black	65 years	Black	33	None/Unknown	No/Unknown	5	0	No	No	No	No	Blank(s)	Married (including common law)	Localized	Blank(s)
321354	55-59 years	Female	2013	Black	C34.1-Upper lobe, lung	8022	Left - origin of primary	Positive histology	8022/3: Pleomorphic carcinoma	Localized	Localized	Blank(s)	Blank(s)	Blank(s)	Blank(s)	IB	T2a	N0	M0	IB	T2	N0	M0	36	100	Dead (attributable to this cancer dx)	Alive or dead due to cancer	11	Dead	One primary only	Yes	1	1	Black	55 years	Black	33	Beam radiation	Yes	7	0	No	No	No	No	Blank(s)	Married (including common law)	Localized	Blank(s)
321539	65-69 years	Female	2013	White	C34.3-Lower lobe, lung	8032	Right - origin of primary	Positive histology	8032/3: Spindle cell carcinoma, NOS	Distant	Distant	Blank(s)	Blank(s)	Blank(s)	Blank(s)	IV	T4	N1	M1b	IV	T2	N1	M1	41	100	Dead (attributable to this cancer dx)	Alive or dead due to cancer	9	Dead	One primary only	Yes	1	1	White	65 years	White	0	Beam radiation	Yes	0	98	Yes	Yes	No	No	Blank(s)	Married (including common law)	Distant	Blank(s)
321576	40-44 years	Male	2013	White	C34.2-Middle lobe, lung	8022	Right - origin of primary	Positive exfoliative cytology, no positive histology	8022/3: Pleomorphic carcinoma	Regional	Regional	Blank(s)	Blank(s)	Blank(s)	Blank(s)	IIIA	T3	N2	M0	IIIA	T2	N2	M0	86	100	Dead (attributable to this cancer dx)	Alive or dead due to cancer	7	Dead	One primary only	Yes	1	1	White	43 years	White	0	None/Unknown	Yes	1	1	No	No	No	No	Blank(s)	Married (including common law)	Regional	Blank(s)
321590	85+ years	Female	2013	White	C34.1-Upper lobe, lung	8032	Left - origin of primary	Positive histology	8032/3: Spindle cell carcinoma, NOS	Regional	Regional	Blank(s)	Blank(s)	Blank(s)	Blank(s)	IB	T2a	N0	M0	IB	T2	N0	M0	23	400	Dead (attributable to this cancer dx)	Alive or dead due to cancer	14	Dead	One primary only	Yes	1	1	White	85+ years	White	0	Beam radiation	No/Unknown	0	98	No	No	No	No	Blank(s)	Widowed	Regional	Blank(s)
323012	60-64 years	Male	2014	Black	C34.1-Upper lobe, lung	8032	Left - origin of primary	Positive histology	8032/3: Spindle cell carcinoma, NOS	Distant	Distant	Blank(s)	Blank(s)	Blank(s)	Blank(s)	IV	T4	N1	M1b	IV	T4	N1	M1	135	730	Dead (attributable to this cancer dx)	Alive or dead due to cancer	3	Dead	One primary only	Yes	1	1	Black	64 years	Black	0	Beam radiation	Yes	0	98	Yes	Yes	No	Yes	Blank(s)	Divorced	Distant	Blank(s)
324804	35-39 years	Female	2016	Black	C34.1-Upper lobe, lung	8031	Right - origin of primary	Positive histology	8031/3: Giant cell carcinoma	Localized	Localized	Blank(s)	Blank(s)	Blank(s)	Blank(s)	Blank(s)	Blank(s)	Blank(s)	Blank(s)	Blank(s)	Blank(s)	Blank(s)	Blank(s)	Blank(s)	Blank(s)	Alive or dead of other cause	Alive or dead due to cancer	31	Alive	One primary only	Yes	1	1	Black	39 years	Black	33	None/Unknown	Yes	19	0	No	No	No	No	55	Divorced	Localized	p2B
324938	75-79 years	Female	2015	White	C34.3-Lower lobe, lung	8031	Right - origin of primary	Positive histology	8031/3: Giant cell carcinoma	Distant	Distant	Blank(s)	Blank(s)	Blank(s)	Blank(s)	IV	T2a	N3	M1b	IV	T2	N3	M1	43	300	Dead (attributable to this cancer dx)	Alive or dead due to cancer	37	Dead	One primary only	Yes	1	1	White	79 years	White	0	Beam radiation	No/Unknown	95	95	No	No	No	No	Blank(s)	Widowed	Distant	Blank(s)
324990	80-84 years	Male	2015	White	C34.1-Upper lobe, lung	8022	Right - origin of primary	Positive histology	8022/3: Pleomorphic carcinoma	Distant	Distant	Blank(s)	Blank(s)	Blank(s)	Blank(s)	IIB	T3	N0	M0	IIB	T3	N0	M0	64	730	Dead (attributable to this cancer dx)	Alive or dead due to cancer	2	Dead	One primary only	Yes	1	1	White	80 years	White	0	None/Unknown	No/Unknown	0	98	No	No	No	No	Blank(s)	Married (including common law)	Distant	Blank(s)
325282	70-74 years	Female	2016	White	C34.1-Upper lobe, lung	8022	Right - origin of primary	Positive histology	8022/3: Pleomorphic carcinoma	Distant	Distant	Blank(s)	Blank(s)	Blank(s)	Blank(s)	Blank(s)	Blank(s)	Blank(s)	Blank(s)	Blank(s)	Blank(s)	Blank(s)	Blank(s)	Blank(s)	Blank(s)	Dead (attributable to this cancer dx)	Alive or dead due to cancer	7	Dead	One primary only	Yes	1	1	White	74 years	White	56	None/Unknown	Yes	17	4	No	No	No	No	75	Married (including common law)	Distant	p4
325540	70-74 years	Male	2016	White	C34.1-Upper lobe, lung	8022	Left - origin of primary	Positive histology	8022/3: Pleomorphic carcinoma	Distant	Distant	Blank(s)	Blank(s)	Blank(s)	Blank(s)	Blank(s)	Blank(s)	Blank(s)	Blank(s)	Blank(s)	Blank(s)	Blank(s)	Blank(s)	Blank(s)	Blank(s)	Dead (attributable to this cancer dx)	Alive or dead due to cancer	3	Dead	One primary only	Yes	1	1	White	70 years	White	0	Beam radiation	Yes	0	98	No	No	No	Yes	108	Unknown	Distant	c3
325971	70-74 years	Male	2016	White	C34.1-Upper lobe, lung	8022	Right - origin of primary	Positive histology	8022/3: Pleomorphic carcinoma	Regional	Regional	Blank(s)	Blank(s)	Blank(s)	Blank(s)	Blank(s)	Blank(s)	Blank(s)	Blank(s)	Blank(s)	Blank(s)	Blank(s)	Blank(s)	Blank(s)	Blank(s)	Alive or dead of other cause	Alive or dead due to cancer	24	Alive	One primary only	Yes	1	1	White	73 years	White	33	Beam radiation	Yes	28	0	No	No	No	No	32	Married (including common law)	Regional	c3
325988	65-69 years	Male	2017	Black	C34.3-Lower lobe, lung	8022	Left - origin of primary	Positive histology	8022/3: Pleomorphic carcinoma	Localized	Localized	Blank(s)	Blank(s)	Blank(s)	Blank(s)	Blank(s)	Blank(s)	Blank(s)	Blank(s)	Blank(s)	Blank(s)	Blank(s)	Blank(s)	Blank(s)	Blank(s)	Alive or dead of other cause	Alive or dead due to cancer	21	Alive	One primary only	Yes	1	1	Black	68 years	Black	21	None/Unknown	Yes	1	0	No	No	No	No	23	Single (never married)	Localized	p1B
326145	85+ years	Female	2016	White	C34.1-Upper lobe, lung	8032	Left - origin of primary	Positive exfoliative cytology, no positive histology	8032/3: Spindle cell carcinoma, NOS	Regional	Regional	Blank(s)	Blank(s)	Blank(s)	Blank(s)	Blank(s)	Blank(s)	Blank(s)	Blank(s)	Blank(s)	Blank(s)	Blank(s)	Blank(s)	Blank(s)	Blank(s)	Dead (attributable to this cancer dx)	Alive or dead due to cancer	1	Dead	One primary only	Yes	1	1	White	85+ years	White	0	None/Unknown	No/Unknown	0	98	No	No	No	No	40	Widowed	Regional	c2A
328281	65-69 years	Female	2018	Black	C34.1-Upper lobe, lung	8022	Left - origin of primary	Positive histology	8022/3: Pleomorphic carcinoma	Distant	Blank(s)	T4	N2	M1a	4A	Blank(s)	Blank(s)	Blank(s)	Blank(s)	Blank(s)	Blank(s)	Blank(s)	Blank(s)	Blank(s)	Blank(s)	Alive or dead of other cause	Alive or dead due to cancer	1	Alive	One primary only	Yes	1	1	Black	66 years	Black	0	None/Unknown	Yes	0	98	No	No	No	Yes	129	Divorced	Distant	Blank(s)
328917	75-79 years	Male	2018	White	C34.1-Upper lobe, lung	8032	Right - origin of primary	Positive histology	8032/3: Spindle cell carcinoma, NOS	Regional	Blank(s)	T1	N2	M0	3A	Blank(s)	Blank(s)	Blank(s)	Blank(s)	Blank(s)	Blank(s)	Blank(s)	Blank(s)	Blank(s)	Blank(s)	Alive or dead of other cause	Alive or dead due to cancer	11	Alive	One primary only	Yes	1	1	White	79 years	White	21	None/Unknown	No/Unknown	0	98	No	No	No	No	19	Unknown	Regional	Blank(s)
336820	60-64 years	Female	2005	Asian or Pacific Islander	C34.2-Middle lobe, lung	8032	Right - origin of primary	Positive exfoliative cytology, no positive histology	8032/3: Spindle cell carcinoma, NOS	Distant	Distant	Blank(s)	Blank(s)	Blank(s)	Blank(s)	Blank(s)	Blank(s)	Blank(s)	Blank(s)	IV	T4	N2	M1	43	720	Dead (attributable to this cancer dx)	Alive or dead due to cancer	0	Dead	One primary only	Yes	1	1	Other (American Indian/AK Native, Asian/Pacific Islander)	63 years	Filipino	0	None/Unknown	No/Unknown	0	98	Blank(s)	Blank(s)	Blank(s)	Blank(s)	Blank(s)	Single (never married)	Distant	Blank(s)
337785	70-74 years	Male	2006	White	C34.3-Lower lobe, lung	8032	Right - origin of primary	Positive exfoliative cytology, no positive histology	8032/3: Spindle cell carcinoma, NOS	Distant	Distant	Blank(s)	Blank(s)	Blank(s)	Blank(s)	Blank(s)	Blank(s)	Blank(s)	Blank(s)	IV	T4	N3	M1	63	720	Dead (attributable to this cancer dx)	Alive or dead due to cancer	1	Dead	One primary only	Yes	1	1	White	74 years	White	0	None/Unknown	No/Unknown	0	98	Blank(s)	Blank(s)	Blank(s)	Blank(s)	Blank(s)	Married (including common law)	Distant	Blank(s)
338996	60-64 years	Male	2007	White	C34.1-Upper lobe, lung	8031	Left - origin of primary	Positive histology	8031/3: Giant cell carcinoma	Distant	Distant	Blank(s)	Blank(s)	Blank(s)	Blank(s)	Blank(s)	Blank(s)	Blank(s)	Blank(s)	IIIB	T4	N0	M0	130	710	Dead (attributable to this cancer dx)	Alive or dead due to cancer	6	Dead	One primary only	Yes	1	1	White	61 years	White	47	None/Unknown	No/Unknown	17	0	Blank(s)	Blank(s)	Blank(s)	Blank(s)	Blank(s)	Married (including common law)	Distant	Blank(s)
339819	70-74 years	Female	2008	White	C34.1-Upper lobe, lung	8022	Right - origin of primary	Positive histology	8022/3: Pleomorphic carcinoma	Localized	Localized	Blank(s)	Blank(s)	Blank(s)	Blank(s)	Blank(s)	Blank(s)	Blank(s)	Blank(s)	IB	T2	N0	M0	35	100	Alive or dead of other cause	Dead (attributable to causes other than this cancer dx)	120	Dead	One primary only	Yes	1	1	White	70 years	White	33	None/Unknown	No/Unknown	97	0	Blank(s)	Blank(s)	Blank(s)	Blank(s)	Blank(s)	Married (including common law)	Localized	Blank(s)
340491	45-49 years	Male	2008	White	C34.1-Upper lobe, lung	8022	Right - origin of primary	Positive histology	8022/3: Pleomorphic carcinoma	Regional	Regional	Blank(s)	Blank(s)	Blank(s)	Blank(s)	Blank(s)	Blank(s)	Blank(s)	Blank(s)	IIIA	T1	N2	M0	9	100	Alive or dead of other cause	Alive or dead due to cancer	121	Alive	One primary only	Yes	1	1	White	47 years	White	30	Beam radiation	Yes	9	2	Blank(s)	Blank(s)	Blank(s)	Blank(s)	Blank(s)	Married (including common law)	Regional	Blank(s)
341098	60-64 years	Female	2009	White	C34.3-Lower lobe, lung	8032	Left - origin of primary	Positive histology	8032/3: Spindle cell carcinoma, NOS	Distant	Distant	Blank(s)	Blank(s)	Blank(s)	Blank(s)	Blank(s)	Blank(s)	Blank(s)	Blank(s)	IV	T2	N1	M1	43	450	Dead (attributable to this cancer dx)	Alive or dead due to cancer	0	Dead	One primary only	Yes	1	1	White	60 years	White	0	Beam radiation	No/Unknown	0	98	Blank(s)	Blank(s)	Blank(s)	Blank(s)	Blank(s)	Married (including common law)	Distant	Blank(s)
341839	85+ years	Male	2010	White	C34.1-Upper lobe, lung	8032	Left - origin of primary	Positive histology	8032/3: Spindle cell carcinoma, NOS	Distant	Distant	Blank(s)	Blank(s)	Blank(s)	Blank(s)	IV	T4	N0	M1a	IIIB	T4	N0	M0	105	700	Dead (attributable to this cancer dx)	Alive or dead due to cancer	2	Dead	One primary only	Yes	1	1	White	85+ years	White	0	None/Unknown	No/Unknown	0	98	No	No	No	No	Blank(s)	Widowed	Distant	Blank(s)
341886	60-64 years	Female	2010	White	C34.3-Lower lobe, lung	8031	Right - origin of primary	Positive histology	8031/3: Giant cell carcinoma	Distant	Distant	Blank(s)	Blank(s)	Blank(s)	Blank(s)	IV	T4	N2	M1b	IV	T4	N2	M1	90	800	Dead (attributable to this cancer dx)	Alive or dead due to cancer	0	Dead	One primary only	Yes	1	1	White	63 years	White	0	Beam radiation	No/Unknown	0	98	Yes	No	Unknown	Yes	Blank(s)	Married (including common law)	Distant	Blank(s)
342235	65-69 years	Male	2011	White	C34.1-Upper lobe, lung	8032	Right - origin of primary	Positive histology	8032/3: Spindle cell carcinoma, NOS	Regional	Regional	Blank(s)	Blank(s)	Blank(s)	Blank(s)	IIIA	T2a	N2	M0	IIIA	T2	N2	M0	50	100	Dead (attributable to this cancer dx)	Alive or dead due to cancer	4	Dead	One primary only	Yes	1	1	White	69 years	White	0	Beam radiation	Yes	2	2	No	No	No	No	Blank(s)	Married (including common law)	Regional	Blank(s)
342290	85+ years	Female	2011	White	C34.1-Upper lobe, lung	8031	Right - origin of primary	Positive histology	8031/3: Giant cell carcinoma	Regional	Regional	Blank(s)	Blank(s)	Blank(s)	Blank(s)	IIIA	T3	N1	M0	IIB	T2	N1	M0	150	220	Dead (attributable to this cancer dx)	Alive or dead due to cancer	2	Dead	One primary only	Yes	1	1	White	85+ years	White	55	None/Unknown	No/Unknown	11	2	No	No	No	No	Blank(s)	Single (never married)	Regional	Blank(s)
342357	85+ years	Male	2011	White	C34.3-Lower lobe, lung	8022	Right - origin of primary	Positive histology	8022/3: Pleomorphic carcinoma	Localized	Localized	Blank(s)	Blank(s)	Blank(s)	Blank(s)	IB	T2a	N0	M0	IB	T2	N0	M0	46	200	Dead (attributable to this cancer dx)	Alive or dead due to cancer	9	Dead	One primary only	Yes	1	1	White	85+ years	White	33	None/Unknown	No/Unknown	3	0	No	No	No	No	Blank(s)	Married (including common law)	Localized	Blank(s)
342421	70-74 years	Male	2011	White	C34.1-Upper lobe, lung	8022	Right - origin of primary	Positive exfoliative cytology, no positive histology	8022/3: Pleomorphic carcinoma	Distant	Distant	Blank(s)	Blank(s)	Blank(s)	Blank(s)	IV	T3	N2	M1b	IV	T4	N2	M1	74	465	Dead (attributable to this cancer dx)	Alive or dead due to cancer	7	Dead	One primary only	Yes	1	1	White	74 years	White	0	None/Unknown	Yes	0	98	Yes	No	No	No	Blank(s)	Married (including common law)	Distant	Blank(s)
342527	80-84 years	Female	2011	Asian or Pacific Islander	C34.8-Overlapping lesion of lung	8022	Right - origin of primary	Positive histology	8022/3: Pleomorphic carcinoma	Regional	Regional	Blank(s)	Blank(s)	Blank(s)	Blank(s)	IIB	T3	N0	M0	IIIB	T4	N0	M0	62	570	Dead (attributable to this cancer dx)	Alive or dead due to cancer	6	Dead	One primary only	Yes	1	1	Other (American Indian/AK Native, Asian/Pacific Islander)	80 years	Pacific Islander, NOS (1991+)	56	None/Unknown	Yes	11	0	No	No	No	No	Blank(s)	Widowed	Regional	Blank(s)
343211	85+ years	Female	2012	White	C34.1-Upper lobe, lung	8032	Left - origin of primary	Positive histology	8032/3: Spindle cell carcinoma, NOS	Distant	Distant	Blank(s)	Blank(s)	Blank(s)	Blank(s)	IV	T4	N2	M1b	IV	T3	N2	M1	120	600	Dead (attributable to this cancer dx)	Alive or dead due to cancer	1	Dead	One primary only	Yes	1	1	White	85+ years	White	0	None/Unknown	No/Unknown	0	98	No	No	No	No	Blank(s)	Widowed	Distant	Blank(s)
343861	75-79 years	Female	2012	White	C34.1-Upper lobe, lung	8022	Left - origin of primary	Positive histology	8022/3: Pleomorphic carcinoma	Distant	Distant	Blank(s)	Blank(s)	Blank(s)	Blank(s)	IV	T1b	N0	M1b	IV	T1	N0	M1	29	100	Dead (attributable to this cancer dx)	Alive or dead due to cancer	24	Dead	One primary only	Yes	1	1	White	79 years	White	0	Beam radiation	Yes	0	98	No	Yes	No	No	Blank(s)	Single (never married)	Distant	Blank(s)
344084	60-64 years	Female	2012	White	C34.1-Upper lobe, lung	8022	Left - origin of primary	Positive histology	8022/3: Pleomorphic carcinoma	Regional	Regional	Blank(s)	Blank(s)	Blank(s)	Blank(s)	IB	T2a	N0	M0	IB	T2	N0	M0	42	455	Alive or dead of other cause	Dead (attributable to causes other than this cancer dx)	23	Dead	One primary only	Yes	1	1	White	63 years	White	55	None/Unknown	No/Unknown	3	0	No	No	No	No	Blank(s)	Divorced	Regional	Blank(s)
344087	70-74 years	Female	2012	Black	C34.3-Lower lobe, lung	8032	Left - origin of primary	Positive histology	8032/3: Spindle cell carcinoma, NOS	Distant	Distant	Blank(s)	Blank(s)	Blank(s)	Blank(s)	IV	T3	N0	M1b	IV	T2	N0	M1	77	100	Dead (attributable to this cancer dx)	Alive or dead due to cancer	3	Dead	One primary only	Yes	1	1	Black	72 years	Black	0	None/Unknown	No/Unknown	0	98	No	No	No	No	Blank(s)	Widowed	Distant	Blank(s)
345134	75-79 years	Female	2014	White	C34.2-Middle lobe, lung	8032	Right - origin of primary	Positive histology	8032/3: Spindle cell carcinoma, NOS	Localized	Localized	Blank(s)	Blank(s)	Blank(s)	Blank(s)	IIA	T2b	N0	M0	IB	T2	N0	M0	65	100	Dead (attributable to this cancer dx)	Alive or dead due to cancer	33	Dead	One primary only	Yes	1	1	White	75 years	White	30	None/Unknown	No/Unknown	0	98	No	No	No	No	Blank(s)	Single (never married)	Localized	Blank(s)
347402	80-84 years	Male	2017	Asian or Pacific Islander	C34.3-Lower lobe, lung	8022	Left - origin of primary	Positive exfoliative cytology, no positive histology	8022/3: Pleomorphic carcinoma	Distant	Distant	Blank(s)	Blank(s)	Blank(s)	Blank(s)	Blank(s)	Blank(s)	Blank(s)	Blank(s)	Blank(s)	Blank(s)	Blank(s)	Blank(s)	Blank(s)	Blank(s)	Dead (attributable to this cancer dx)	Alive or dead due to cancer	2	Dead	One primary only	Yes	1	1	Other (American Indian/AK Native, Asian/Pacific Islander)	82 years	Asian Indian (2010+)	0	None/Unknown	Yes	95	95	No	No	No	Yes	82	Widowed	Distant	c4
347669	80-84 years	Male	2016	White	C34.3-Lower lobe, lung	8022	Right - origin of primary	Positive histology	8022/3: Pleomorphic carcinoma	Regional	Regional	Blank(s)	Blank(s)	Blank(s)	Blank(s)	Blank(s)	Blank(s)	Blank(s)	Blank(s)	Blank(s)	Blank(s)	Blank(s)	Blank(s)	Blank(s)	Blank(s)	Alive or dead of other cause	Alive or dead due to cancer	32	Alive	One primary only	Yes	1	1	White	81 years	White	33	None/Unknown	No/Unknown	97	0	No	No	No	No	40	Married (including common law)	Regional	p2A
348193	75-79 years	Male	2016	White	C34.1-Upper lobe, lung	8032	Right - origin of primary	Positive histology	8032/3: Spindle cell carcinoma, NOS	Regional	Regional	Blank(s)	Blank(s)	Blank(s)	Blank(s)	Blank(s)	Blank(s)	Blank(s)	Blank(s)	Blank(s)	Blank(s)	Blank(s)	Blank(s)	Blank(s)	Blank(s)	Alive or dead of other cause	Alive or dead due to cancer	0	Alive	One primary only	Yes	1	1	White	79 years	White	0	None/Unknown	No/Unknown	0	98	No	No	No	No	55	Widowed	Regional	c4
348618	80-84 years	Male	2018	White	C34.3-Lower lobe, lung	8032	Right - origin of primary	Positive histology	8032/3: Spindle cell carcinoma, NOS	Distant	Blank(s)	T4	N0	M1b	4A	Blank(s)	Blank(s)	Blank(s)	Blank(s)	Blank(s)	Blank(s)	Blank(s)	Blank(s)	Blank(s)	Blank(s)	Dead (attributable to this cancer dx)	Alive or dead due to cancer	3	Dead	One primary only	Yes	1	1	White	83 years	White	0	None/Unknown	Yes	0	98	No	No	Yes	No	112	Married (including common law)	Distant	Blank(s)
371487	55-59 years	Male	2004	Black	C34.1-Upper lobe, lung	8031	Right - origin of primary	Positive histology	8031/3: Giant cell carcinoma	Distant	Distant	Blank(s)	Blank(s)	Blank(s)	Blank(s)	Blank(s)	Blank(s)	Blank(s)	Blank(s)	IV	T2	N2	M1	50	100	Dead (attributable to this cancer dx)	Alive or dead due to cancer	1	Dead	One primary only	Yes	1	1	Black	59 years	Black	0	Beam radiation	Yes	0	98	Blank(s)	Blank(s)	Blank(s)	Blank(s)	Blank(s)	Single (never married)	Distant	Blank(s)
371922	70-74 years	Male	2004	White	C34.1-Upper lobe, lung	8031	Left - origin of primary	Positive histology	8031/3: Giant cell carcinoma	Localized	Localized	Blank(s)	Blank(s)	Blank(s)	Blank(s)	Blank(s)	Blank(s)	Blank(s)	Blank(s)	IB	T2	N0	M0	70	100	Dead (attributable to this cancer dx)	Alive or dead due to cancer	35	Dead	One primary only	Yes	1	1	White	73 years	White	33	None/Unknown	No/Unknown	15	0	Blank(s)	Blank(s)	Blank(s)	Blank(s)	Blank(s)	Married (including common law)	Localized	Blank(s)
372255	50-54 years	Male	2004	White	C34.3-Lower lobe, lung	8031	Right - origin of primary	Positive exfoliative cytology, no positive histology	8031/3: Giant cell carcinoma	Distant	Distant	Blank(s)	Blank(s)	Blank(s)	Blank(s)	Blank(s)	Blank(s)	Blank(s)	Blank(s)	IV	T2	N0	M1	80	230	Dead (attributable to this cancer dx)	Alive or dead due to cancer	1	Dead	One primary only	Yes	1	1	White	53 years	White	0	Beam radiation	No/Unknown	0	98	Blank(s)	Blank(s)	Blank(s)	Blank(s)	Blank(s)	Married (including common law)	Distant	Blank(s)
372508	45-49 years	Male	2004	White	C34.3-Lower lobe, lung	8022	Right - origin of primary	Positive histology	8022/3: Pleomorphic carcinoma	Distant	Distant	Blank(s)	Blank(s)	Blank(s)	Blank(s)	Blank(s)	Blank(s)	Blank(s)	Blank(s)	IV	T3	N0	M1	70	600	Dead (attributable to this cancer dx)	Alive or dead due to cancer	10	Dead	One primary only	Yes	1	1	White	46 years	White	0	Beam radiation	Yes	0	98	Blank(s)	Blank(s)	Blank(s)	Blank(s)	Blank(s)	Married (including common law)	Distant	Blank(s)
372966	70-74 years	Female	2004	White	C34.2-Middle lobe, lung	8031	Right - origin of primary	Positive histology	8031/3: Giant cell carcinoma	Regional	Regional	Blank(s)	Blank(s)	Blank(s)	Blank(s)	Blank(s)	Blank(s)	Blank(s)	Blank(s)	IIIA	T1	N2	M0	30	100	Alive or dead of other cause	Dead (attributable to causes other than this cancer dx)	11	Dead	One primary only	Yes	1	1	White	73 years	White	0	None/Unknown	No/Unknown	0	98	Blank(s)	Blank(s)	Blank(s)	Blank(s)	Blank(s)	Unknown	Regional	Blank(s)
373201	80-84 years	Male	2004	White	C34.1-Upper lobe, lung	8031	Right - origin of primary	Positive histology	8031/3: Giant cell carcinoma	Regional	Regional	Blank(s)	Blank(s)	Blank(s)	Blank(s)	Blank(s)	Blank(s)	Blank(s)	Blank(s)	IB	T2	N0	M0	80	450	Dead (attributable to this cancer dx)	Alive or dead due to cancer	7	Dead	One primary only	Yes	1	1	White	80 years	White	0	Beam radiation	Yes	8	0	Blank(s)	Blank(s)	Blank(s)	Blank(s)	Blank(s)	Widowed	Regional	Blank(s)
373367	65-69 years	Female	2004	White	C34.1-Upper lobe, lung	8031	Right - origin of primary	Positive histology	8031/3: Giant cell carcinoma	Distant	Distant	Blank(s)	Blank(s)	Blank(s)	Blank(s)	Blank(s)	Blank(s)	Blank(s)	Blank(s)	IV	T4	N3	M1	86	700	Dead (attributable to this cancer dx)	Alive or dead due to cancer	0	Dead	One primary only	Yes	1	1	White	68 years	White	0	None/Unknown	No/Unknown	0	98	Blank(s)	Blank(s)	Blank(s)	Blank(s)	Blank(s)	Divorced	Distant	Blank(s)
373451	75-79 years	Female	2004	White	C34.3-Lower lobe, lung	8032	Left - origin of primary	Positive histology	8032/3: Spindle cell carcinoma, NOS	Regional	Regional	Blank(s)	Blank(s)	Blank(s)	Blank(s)	Blank(s)	Blank(s)	Blank(s)	Blank(s)	IIIB	T4	N2	M0	28	650	Dead (attributable to this cancer dx)	Alive or dead due to cancer	14	Dead	One primary only	Yes	1	1	White	78 years	White	21	None/Unknown	Yes	0	98	Blank(s)	Blank(s)	Blank(s)	Blank(s)	Blank(s)	Widowed	Regional	Blank(s)
373997	50-54 years	Male	2005	White	C34.3-Lower lobe, lung	8031	Left - origin of primary	Positive histology	8031/3: Giant cell carcinoma	Distant	Distant	Blank(s)	Blank(s)	Blank(s)	Blank(s)	Blank(s)	Blank(s)	Blank(s)	Blank(s)	IV	T4	N2	M1	44	720	Dead (attributable to this cancer dx)	Alive or dead due to cancer	0	Dead	One primary only	Yes	1	1	White	53 years	White	0	Beam radiation	No/Unknown	0	98	Blank(s)	Blank(s)	Blank(s)	Blank(s)	Blank(s)	Married (including common law)	Distant	Blank(s)
374265	45-49 years	Female	2005	White	C34.1-Upper lobe, lung	8031	Left - origin of primary	Positive histology	8031/3: Giant cell carcinoma	Distant	Distant	Blank(s)	Blank(s)	Blank(s)	Blank(s)	Blank(s)	Blank(s)	Blank(s)	Blank(s)	IV	T4	N2	M1	20	790	Dead (attributable to this cancer dx)	Alive or dead due to cancer	4	Dead	One primary only	Yes	1	1	White	46 years	White	0	Beam radiation	Yes	0	98	Blank(s)	Blank(s)	Blank(s)	Blank(s)	Blank(s)	Married (including common law)	Distant	Blank(s)
375898	70-74 years	Male	2005	White	C34.1-Upper lobe, lung	8022	Right - origin of primary	Positive histology	8022/3: Pleomorphic carcinoma	Distant	Distant	Blank(s)	Blank(s)	Blank(s)	Blank(s)	Blank(s)	Blank(s)	Blank(s)	Blank(s)	IIIB	T4	N2	M0	60	780	Dead (attributable to this cancer dx)	Alive or dead due to cancer	2	Dead	One primary only	Yes	1	1	White	71 years	White	0	Beam radiation	No/Unknown	0	98	Blank(s)	Blank(s)	Blank(s)	Blank(s)	Blank(s)	Married (including common law)	Distant	Blank(s)
376048	65-69 years	Female	2005	White	C34.3-Lower lobe, lung	8031	Left - origin of primary	Positive histology	8031/3: Giant cell carcinoma	Regional	Regional	Blank(s)	Blank(s)	Blank(s)	Blank(s)	Blank(s)	Blank(s)	Blank(s)	Blank(s)	IB	T2	N0	M0	30	450	Dead (attributable to this cancer dx)	Alive or dead due to cancer	14	Dead	One primary only	Yes	1	1	White	68 years	White	33	None/Unknown	No/Unknown	3	0	Blank(s)	Blank(s)	Blank(s)	Blank(s)	Blank(s)	Married (including common law)	Regional	Blank(s)
376830	50-54 years	Male	2005	White	C34.1-Upper lobe, lung	8031	Right - origin of primary	Positive histology	8031/3: Giant cell carcinoma	Regional	Regional	Blank(s)	Blank(s)	Blank(s)	Blank(s)	Blank(s)	Blank(s)	Blank(s)	Blank(s)	IIIA	T2	N2	M0	55	450	Dead (attributable to this cancer dx)	Alive or dead due to cancer	24	Dead	One primary only	Yes	1	1	White	52 years	White	33	None/Unknown	No/Unknown	5	1	Blank(s)	Blank(s)	Blank(s)	Blank(s)	Blank(s)	Single (never married)	Regional	Blank(s)
377278	60-64 years	Female	2005	White	C34.3-Lower lobe, lung	8022	Left - origin of primary	Positive histology	8022/3: Pleomorphic carcinoma	Regional	Regional	Blank(s)	Blank(s)	Blank(s)	Blank(s)	Blank(s)	Blank(s)	Blank(s)	Blank(s)	IB	T2	N0	M0	25	450	Dead (attributable to this cancer dx)	Alive or dead due to cancer	11	Dead	One primary only	Yes	1	1	White	60 years	White	33	None/Unknown	Yes	3	0	Blank(s)	Blank(s)	Blank(s)	Blank(s)	Blank(s)	Widowed	Regional	Blank(s)
378082	65-69 years	Male	2006	White	C34.3-Lower lobe, lung	8031	Left - origin of primary	Positive exfoliative cytology, no positive histology	8031/3: Giant cell carcinoma	Distant	Distant	Blank(s)	Blank(s)	Blank(s)	Blank(s)	Blank(s)	Blank(s)	Blank(s)	Blank(s)	IV	T4	N0	M1	90	720	Dead (attributable to this cancer dx)	Alive or dead due to cancer	0	Dead	One primary only	Yes	1	1	White	68 years	White	0	Beam radiation	No/Unknown	0	98	Blank(s)	Blank(s)	Blank(s)	Blank(s)	Blank(s)	Separated	Distant	Blank(s)
378477	65-69 years	Male	2006	White	C34.0-Main bronchus	8032	Right - origin of primary	Positive histology	8032/3: Spindle cell carcinoma, NOS	Regional	Regional	Blank(s)	Blank(s)	Blank(s)	Blank(s)	Blank(s)	Blank(s)	Blank(s)	Blank(s)	IIIA	T2	N2	M0	47	230	Dead (attributable to this cancer dx)	Alive or dead due to cancer	4	Dead	One primary only	Yes	1	1	White	66 years	White	0	None/Unknown	No/Unknown	0	98	Blank(s)	Blank(s)	Blank(s)	Blank(s)	Blank(s)	Married (including common law)	Regional	Blank(s)
378876	80-84 years	Female	2006	White	C34.3-Lower lobe, lung	8032	Left - origin of primary	Positive histology	8032/3: Spindle cell carcinoma, NOS	Distant	Distant	Blank(s)	Blank(s)	Blank(s)	Blank(s)	Blank(s)	Blank(s)	Blank(s)	Blank(s)	IIIB	T4	N2	M0	46	750	Alive or dead of other cause	Dead (attributable to causes other than this cancer dx)	3	Dead	One primary only	Yes	1	1	White	82 years	White	0	None/Unknown	No/Unknown	0	98	Blank(s)	Blank(s)	Blank(s)	Blank(s)	Blank(s)	Widowed	Distant	Blank(s)
379550	80-84 years	Male	2006	Asian or Pacific Islander	C34.1-Upper lobe, lung	8022	Right - origin of primary	Positive histology	8022/3: Pleomorphic carcinoma	Regional	Regional	Blank(s)	Blank(s)	Blank(s)	Blank(s)	Blank(s)	Blank(s)	Blank(s)	Blank(s)	IIB	T3	N0	M0	36	600	Alive or dead of other cause	Dead (attributable to causes other than this cancer dx)	53	Dead	One primary only	Yes	1	1	Other (American Indian/AK Native, Asian/Pacific Islander)	84 years	Chinese	33	None/Unknown	No/Unknown	11	0	Blank(s)	Blank(s)	Blank(s)	Blank(s)	Blank(s)	Married (including common law)	Regional	Blank(s)
379814	60-64 years	Male	2006	White	C34.1-Upper lobe, lung	8032	Right - origin of primary	Positive histology	8032/3: Spindle cell carcinoma, NOS	Distant	Distant	Blank(s)	Blank(s)	Blank(s)	Blank(s)	Blank(s)	Blank(s)	Blank(s)	Blank(s)	IV	T4	N2	M1	70	720	Dead (attributable to this cancer dx)	Alive or dead due to cancer	0	Dead	One primary only	Yes	1	1	White	64 years	White	0	None/Unknown	Yes	0	98	Blank(s)	Blank(s)	Blank(s)	Blank(s)	Blank(s)	Married (including common law)	Distant	Blank(s)
379820	65-69 years	Female	2006	Black	C34.0-Main bronchus	8031	Right - origin of primary	Positive histology	8031/3: Giant cell carcinoma	Regional	Regional	Blank(s)	Blank(s)	Blank(s)	Blank(s)	Blank(s)	Blank(s)	Blank(s)	Blank(s)	IIIB	T4	N2	M0	110	700	Dead (attributable to this cancer dx)	Alive or dead due to cancer	0	Dead	One primary only	Yes	1	1	Black	66 years	Black	0	None/Unknown	No/Unknown	95	95	Blank(s)	Blank(s)	Blank(s)	Blank(s)	Blank(s)	Widowed	Regional	Blank(s)
379821	75-79 years	Female	2006	White	C34.8-Overlapping lesion of lung	8022	Left - origin of primary	Positive histology	8022/3: Pleomorphic carcinoma	Regional	Regional	Blank(s)	Blank(s)	Blank(s)	Blank(s)	Blank(s)	Blank(s)	Blank(s)	Blank(s)	IIB	T2	N1	M0	45	100	Dead (attributable to this cancer dx)	Alive or dead due to cancer	12	Dead	One primary only	Yes	1	1	White	79 years	White	56	None/Unknown	No/Unknown	14	2	Blank(s)	Blank(s)	Blank(s)	Blank(s)	Blank(s)	Widowed	Regional	Blank(s)
380872	55-59 years	Male	2006	Black	C34.1-Upper lobe, lung	8031	Right - origin of primary	Positive histology	8031/3: Giant cell carcinoma	Distant	Distant	Blank(s)	Blank(s)	Blank(s)	Blank(s)	Blank(s)	Blank(s)	Blank(s)	Blank(s)	IV	T1	N0	M1	27	100	Dead (attributable to this cancer dx)	Alive or dead due to cancer	14	Dead	One primary only	Yes	1	1	Black	56 years	Black	0	Beam radiation	No/Unknown	0	98	Blank(s)	Blank(s)	Blank(s)	Blank(s)	Blank(s)	Single (never married)	Distant	Blank(s)
380929	45-49 years	Male	2006	White	C34.1-Upper lobe, lung	8031	Right - origin of primary	Positive histology	8031/3: Giant cell carcinoma	Distant	Distant	Blank(s)	Blank(s)	Blank(s)	Blank(s)	Blank(s)	Blank(s)	Blank(s)	Blank(s)	IV	T4	N2	M1	49	720	Dead (attributable to this cancer dx)	Alive or dead due to cancer	2	Dead	One primary only	Yes	1	1	White	49 years	White	0	Beam radiation	Yes	0	98	Blank(s)	Blank(s)	Blank(s)	Blank(s)	Blank(s)	Widowed	Distant	Blank(s)
381443	75-79 years	Male	2006	White	C34.1-Upper lobe, lung	8031	Right - origin of primary	Positive exfoliative cytology, no positive histology	8031/3: Giant cell carcinoma	Distant	Distant	Blank(s)	Blank(s)	Blank(s)	Blank(s)	Blank(s)	Blank(s)	Blank(s)	Blank(s)	IV	T2	N0	M1	40	100	Dead (attributable to this cancer dx)	Alive or dead due to cancer	1	Dead	One primary only	Yes	1	1	White	78 years	White	0	None/Unknown	No/Unknown	0	98	Blank(s)	Blank(s)	Blank(s)	Blank(s)	Blank(s)	Married (including common law)	Distant	Blank(s)
381557	55-59 years	Female	2007	White	C34.1-Upper lobe, lung	8022	Right - origin of primary	Positive histology	8022/3: Pleomorphic carcinoma	Regional	Regional	Blank(s)	Blank(s)	Blank(s)	Blank(s)	Blank(s)	Blank(s)	Blank(s)	Blank(s)	IIB	T2	N1	M0	55	100	Alive or dead of other cause	Alive or dead due to cancer	143	Alive	One primary only	Yes	1	1	White	59 years	White	33	None/Unknown	Yes	12	4	Blank(s)	Blank(s)	Blank(s)	Blank(s)	Blank(s)	Married (including common law)	Regional	Blank(s)
384001	50-54 years	Male	2007	Black	C34.1-Upper lobe, lung	8031	Right - origin of primary	Positive histology	8031/3: Giant cell carcinoma	Distant	Distant	Blank(s)	Blank(s)	Blank(s)	Blank(s)	Blank(s)	Blank(s)	Blank(s)	Blank(s)	IV	T3	N2	M1	89	600	Dead (attributable to this cancer dx)	Alive or dead due to cancer	9	Dead	One primary only	Yes	1	1	Black	52 years	Black	0	None/Unknown	Yes	0	98	Blank(s)	Blank(s)	Blank(s)	Blank(s)	Blank(s)	Married (including common law)	Distant	Blank(s)
384377	85+ years	Male	2007	White	C34.3-Lower lobe, lung	8022	Left - origin of primary	Positive histology	8022/3: Pleomorphic carcinoma	Distant	Distant	Blank(s)	Blank(s)	Blank(s)	Blank(s)	Blank(s)	Blank(s)	Blank(s)	Blank(s)	IV	T4	N0	M1	37	650	Dead (attributable to this cancer dx)	Alive or dead due to cancer	7	Dead	One primary only	Yes	1	1	White	85+ years	White	0	Beam radiation	Yes	0	98	Blank(s)	Blank(s)	Blank(s)	Blank(s)	Blank(s)	Widowed	Distant	Blank(s)
384487	75-79 years	Male	2007	White	C34.3-Lower lobe, lung	8031	Left - origin of primary	Positive histology	8031/3: Giant cell carcinoma	Distant	Distant	Blank(s)	Blank(s)	Blank(s)	Blank(s)	Blank(s)	Blank(s)	Blank(s)	Blank(s)	IV	T2	N0	M1	53	100	Dead (attributable to this cancer dx)	Alive or dead due to cancer	1	Dead	One primary only	Yes	1	1	White	79 years	White	0	None/Unknown	Yes	0	98	Blank(s)	Blank(s)	Blank(s)	Blank(s)	Blank(s)	Married (including common law)	Distant	Blank(s)
384928	70-74 years	Male	2007	White	C34.1-Upper lobe, lung	8031	Left - origin of primary	Positive histology	8031/3: Giant cell carcinoma	Localized	Localized	Blank(s)	Blank(s)	Blank(s)	Blank(s)	Blank(s)	Blank(s)	Blank(s)	Blank(s)	IB	T2	N0	M0	55	100	Alive or dead of other cause	Alive or dead due to cancer	134	Alive	One primary only	Yes	1	1	White	72 years	White	33	None/Unknown	No/Unknown	7	0	Blank(s)	Blank(s)	Blank(s)	Blank(s)	Blank(s)	Married (including common law)	Localized	Blank(s)
385340	50-54 years	Male	2007	White	C34.1-Upper lobe, lung	8022	Left - origin of primary	Positive histology	8022/3: Pleomorphic carcinoma	Distant	Distant	Blank(s)	Blank(s)	Blank(s)	Blank(s)	Blank(s)	Blank(s)	Blank(s)	Blank(s)	IV	T4	N3	M1	89	790	Dead (attributable to this cancer dx)	Alive or dead due to cancer	4	Dead	One primary only	Yes	1	1	White	54 years	White	0	None/Unknown	Yes	0	98	Blank(s)	Blank(s)	Blank(s)	Blank(s)	Blank(s)	Married (including common law)	Distant	Blank(s)
386028	75-79 years	Female	2008	Black	C34.2-Middle lobe, lung	8022	Right - origin of primary	Positive histology	8022/3: Pleomorphic carcinoma	Distant	Distant	Blank(s)	Blank(s)	Blank(s)	Blank(s)	Blank(s)	Blank(s)	Blank(s)	Blank(s)	IIIB	T4	N0	M0	85	790	Dead (attributable to this cancer dx)	Alive or dead due to cancer	2	Dead	One primary only	Yes	1	1	Black	77 years	Black	21	None/Unknown	No/Unknown	0	98	Blank(s)	Blank(s)	Blank(s)	Blank(s)	Blank(s)	Unknown	Distant	Blank(s)
386695	65-69 years	Male	2008	White	C34.1-Upper lobe, lung	8022	Right - origin of primary	Positive histology	8022/3: Pleomorphic carcinoma	Distant	Distant	Blank(s)	Blank(s)	Blank(s)	Blank(s)	Blank(s)	Blank(s)	Blank(s)	Blank(s)	IV	T4	N2	M1	33	720	Dead (attributable to this cancer dx)	Alive or dead due to cancer	1	Dead	One primary only	Yes	1	1	White	66 years	White	0	Beam radiation	No/Unknown	0	98	Blank(s)	Blank(s)	Blank(s)	Blank(s)	Blank(s)	Single (never married)	Distant	Blank(s)
387046	70-74 years	Male	2008	White	C34.1-Upper lobe, lung	8031	Left - origin of primary	Positive histology	8031/3: Giant cell carcinoma	Distant	Distant	Blank(s)	Blank(s)	Blank(s)	Blank(s)	Blank(s)	Blank(s)	Blank(s)	Blank(s)	IV	T4	N2	M1	71	750	Dead (attributable to this cancer dx)	Alive or dead due to cancer	2	Dead	One primary only	Yes	1	1	White	70 years	White	0	None/Unknown	Yes	0	98	Blank(s)	Blank(s)	Blank(s)	Blank(s)	Blank(s)	Married (including common law)	Distant	Blank(s)
387115	60-64 years	Female	2008	Asian or Pacific Islander	C34.8-Overlapping lesion of lung	8032	Right - origin of primary	Positive histology	8032/3: Spindle cell carcinoma, NOS	Regional	Regional	Blank(s)	Blank(s)	Blank(s)	Blank(s)	Blank(s)	Blank(s)	Blank(s)	Blank(s)	IB	T2	N0	M0	35	450	Dead (attributable to this cancer dx)	Alive or dead due to cancer	60	Dead	One primary only	Yes	1	1	Other (American Indian/AK Native, Asian/Pacific Islander)	63 years	Chinese	45	None/Unknown	No/Unknown	10	0	Blank(s)	Blank(s)	Blank(s)	Blank(s)	Blank(s)	Married (including common law)	Regional	Blank(s)
388094	70-74 years	Female	2008	White	C34.0-Main bronchus	8032	Right - origin of primary	Positive exfoliative cytology, no positive histology	8032/3: Spindle cell carcinoma, NOS	Localized	Localized	Blank(s)	Blank(s)	Blank(s)	Blank(s)	Blank(s)	Blank(s)	Blank(s)	Blank(s)	IB	T2	N0	M0	37	100	Dead (attributable to this cancer dx)	Alive or dead due to cancer	44	Dead	One primary only	Yes	1	1	White	71 years	White	0	None/Unknown	No/Unknown	3	0	Blank(s)	Blank(s)	Blank(s)	Blank(s)	Blank(s)	Married (including common law)	Localized	Blank(s)
388648	75-79 years	Male	2008	Asian or Pacific Islander	C34.3-Lower lobe, lung	8031	Right - origin of primary	Positive histology	8031/3: Giant cell carcinoma	Regional	Regional	Blank(s)	Blank(s)	Blank(s)	Blank(s)	Blank(s)	Blank(s)	Blank(s)	Blank(s)	IB	T2	N0	M0	25	400	Dead (attributable to this cancer dx)	Alive or dead due to cancer	10	Dead	One primary only	Yes	1	1	Other (American Indian/AK Native, Asian/Pacific Islander)	77 years	Chinese	33	None/Unknown	No/Unknown	15	0	Blank(s)	Blank(s)	Blank(s)	Blank(s)	Blank(s)	Married (including common law)	Regional	Blank(s)
389334	45-49 years	Male	2008	Black	C34.1-Upper lobe, lung	8022	Right - origin of primary	Positive histology	8022/3: Pleomorphic carcinoma	Distant	Distant	Blank(s)	Blank(s)	Blank(s)	Blank(s)	Blank(s)	Blank(s)	Blank(s)	Blank(s)	UNK Stage	T4	N2	MX	66	720	Dead (attributable to this cancer dx)	Alive or dead due to cancer	3	Dead	One primary only	Yes	1	1	Black	48 years	Black	0	None/Unknown	Yes	0	98	Blank(s)	Blank(s)	Blank(s)	Blank(s)	Blank(s)	Single (never married)	Distant	Blank(s)
390417	50-54 years	Female	2009	Black	C34.1-Upper lobe, lung	8031	Right - origin of primary	Positive histology	8031/3: Giant cell carcinoma	Distant	Distant	Blank(s)	Blank(s)	Blank(s)	Blank(s)	Blank(s)	Blank(s)	Blank(s)	Blank(s)	IV	T4	N3	M1	39	790	Dead (attributable to this cancer dx)	Alive or dead due to cancer	6	Dead	One primary only	Yes	1	1	Black	53 years	Black	0	None/Unknown	No/Unknown	0	98	Blank(s)	Blank(s)	Blank(s)	Blank(s)	Blank(s)	Single (never married)	Distant	Blank(s)
392857	80-84 years	Female	2017	White	C34.1-Upper lobe, lung	8022	Left - origin of primary	Positive histology	8022/3: Pleomorphic carcinoma	Regional	Regional	Blank(s)	Blank(s)	Blank(s)	Blank(s)	Blank(s)	Blank(s)	Blank(s)	Blank(s)	Blank(s)	Blank(s)	Blank(s)	Blank(s)	Blank(s)	Blank(s)	Dead (attributable to this cancer dx)	Alive or dead due to cancer	2	Dead	One primary only	Yes	1	1	White	81 years	White	0	None/Unknown	No/Unknown	0	98	No	No	No	No	95	Single (never married)	Regional	c3
392947	55-59 years	Female	2009	White	C34.1-Upper lobe, lung	8031	Right - origin of primary	Positive histology	8031/3: Giant cell carcinoma	Distant	Distant	Blank(s)	Blank(s)	Blank(s)	Blank(s)	Blank(s)	Blank(s)	Blank(s)	Blank(s)	IV	T3	N0	M1	90	600	Dead (attributable to this cancer dx)	Alive or dead due to cancer	1	Dead	One primary only	Yes	1	1	White	57 years	White	30	None/Unknown	No/Unknown	4	0	Blank(s)	Blank(s)	Blank(s)	Blank(s)	Blank(s)	Married (including common law)	Distant	Blank(s)
393844	80-84 years	Female	2010	Black	C34.1-Upper lobe, lung	8031	Left - origin of primary	Positive histology	8031/3: Giant cell carcinoma	Distant	Distant	Blank(s)	Blank(s)	Blank(s)	Blank(s)	IV	T2a	N0	M1b	IV	T2	N0	M1	45	100	Dead (attributable to this cancer dx)	Alive or dead due to cancer	2	Dead	One primary only	Yes	1	1	Black	84 years	Black	0	Beam radiation	No/Unknown	0	98	Yes	No	No	No	Blank(s)	Widowed	Distant	Blank(s)
394235	55-59 years	Male	2010	Black	C34.1-Upper lobe, lung	8031	Right - origin of primary	Positive histology	8031/3: Giant cell carcinoma	Distant	Distant	Blank(s)	Blank(s)	Blank(s)	Blank(s)	IV	T2a	N1	M1b	IV	T2	N1	M1	37	100	Dead (attributable to this cancer dx)	Alive or dead due to cancer	8	Dead	One primary only	Yes	1	1	Black	58 years	Black	0	Beam radiation	No/Unknown	0	98	No	Yes	No	No	Blank(s)	Single (never married)	Distant	Blank(s)
394328	85+ years	Female	2010	White	C34.1-Upper lobe, lung	8022	Left - origin of primary	Positive histology	8022/3: Pleomorphic carcinoma	Distant	Distant	Blank(s)	Blank(s)	Blank(s)	Blank(s)	IV	T3	N0	M1b	IV	T4	N0	M1	80	100	Dead (attributable to this cancer dx)	Alive or dead due to cancer	1	Dead	One primary only	Yes	1	1	White	85+ years	White	0	None/Unknown	No/Unknown	0	98	No	No	No	No	Blank(s)	Divorced	Distant	Blank(s)
394416	60-64 years	Male	2010	American Indian/Alaska Native	C34.1-Upper lobe, lung	8031	Right - origin of primary	Positive histology	8031/3: Giant cell carcinoma	Distant	Distant	Blank(s)	Blank(s)	Blank(s)	Blank(s)	IV	T4	N3	M1b	IV	T4	N3	M1	24	430	Dead (attributable to this cancer dx)	Alive or dead due to cancer	0	Dead	One primary only	Yes	1	1	Other (American Indian/AK Native, Asian/Pacific Islander)	61 years	American Indian/Alaska Native	0	Beam radiation	No/Unknown	0	98	Yes	Yes	No	No	Blank(s)	Married (including common law)	Distant	Blank(s)
396057	70-74 years	Male	2010	White	C34.2-Middle lobe, lung	8022	Right - origin of primary	Positive histology	8022/3: Pleomorphic carcinoma	Localized	Localized	Blank(s)	Blank(s)	Blank(s)	Blank(s)	IB	T2a	N0	M0	IB	T2	N0	M0	45	100	Dead (attributable to this cancer dx)	Alive or dead due to cancer	4	Dead	One primary only	Yes	1	1	White	70 years	White	33	None/Unknown	No/Unknown	4	0	No	No	No	No	Blank(s)	Married (including common law)	Localized	Blank(s)
396316	75-79 years	Male	2008	Black	C34.1-Upper lobe, lung	8022	Left - origin of primary	Positive histology	8022/3: Pleomorphic carcinoma	Distant	Distant	Blank(s)	Blank(s)	Blank(s)	Blank(s)	Blank(s)	Blank(s)	Blank(s)	Blank(s)	IIIB	T4	N0	M0	86	720	Dead (missing/unknown COD)	Dead (missing/unknown COD)	0	Dead	One primary only	Yes	1	1	Black	77 years	Black	0	None/Unknown	No/Unknown	0	98	Blank(s)	Blank(s)	Blank(s)	Blank(s)	Blank(s)	Divorced	Distant	Blank(s)
398081	60-64 years	Female	2011	White	C34.1-Upper lobe, lung	8022	Left - origin of primary	Positive histology	8022/3: Pleomorphic carcinoma	Distant	Distant	Blank(s)	Blank(s)	Blank(s)	Blank(s)	IV	T1a	N2	M1b	IV	T1	N2	M1	15	100	Alive or dead of other cause	Dead (attributable to causes other than this cancer dx)	2	Dead	One primary only	Yes	1	1	White	64 years	White	0	Beam radiation	No/Unknown	97	97	Yes	Yes	No	No	Blank(s)	Married (including common law)	Distant	Blank(s)
398951	70-74 years	Female	2011	White	C34.8-Overlapping lesion of lung	8022	Left - origin of primary	Positive histology	8022/3: Pleomorphic carcinoma	Regional	Regional	Blank(s)	Blank(s)	Blank(s)	Blank(s)	IIB	T3	N0	M0	IIB	T3	N0	M0	46	600	Alive or dead of other cause	Alive or dead due to cancer	90	Alive	One primary only	Yes	1	1	White	71 years	White	56	Beam radiation	No/Unknown	7	0	No	No	No	No	Blank(s)	Divorced	Regional	Blank(s)
400686	35-39 years	Male	2011	White	C34.1-Upper lobe, lung	8031	Right - origin of primary	Positive histology	8031/3: Giant cell carcinoma	Distant	Distant	Blank(s)	Blank(s)	Blank(s)	Blank(s)	IV	T4	N2	M1b	IV	T4	N2	M1	73	700	Dead (attributable to this cancer dx)	Alive or dead due to cancer	3	Dead	One primary only	Yes	1	1	White	38 years	White	0	Beam radiation	Yes	0	98	Yes	Yes	No	No	Blank(s)	Married (including common law)	Distant	Blank(s)
400931	50-54 years	Female	2010	Black	C34.3-Lower lobe, lung	8031	Left - origin of primary	Clinical diagnosis only	8031/3: Giant cell carcinoma	Localized	Localized	Blank(s)	Blank(s)	Blank(s)	Blank(s)	IA	T1a	N0	M0	IA	T1	N0	M0	20	100	Dead (attributable to this cancer dx)	Alive or dead due to cancer	36	Dead	One primary only	Yes	1	1	Black	54 years	Black	0	Refused (1988+)	No/Unknown	1	0	No	No	No	No	Blank(s)	Married (including common law)	Localized	Blank(s)
402907	75-79 years	Male	2012	White	C34.1-Upper lobe, lung	8022	Right - origin of primary	Positive histology	8022/3: Pleomorphic carcinoma	Regional	Regional	Blank(s)	Blank(s)	Blank(s)	Blank(s)	IIB	T3	N0	M0	IIB	T3	N0	M0	15	600	Dead (attributable to this cancer dx)	Alive or dead due to cancer	7	Dead	One primary only	Yes	1	1	White	76 years	White	33	Beam radiation	Yes	5	0	No	No	No	No	Blank(s)	Widowed	Regional	Blank(s)
402934	55-59 years	Male	2012	Black	C34.3-Lower lobe, lung	8032	Left - origin of primary	Positive histology	8032/3: Spindle cell carcinoma, NOS	Distant	Distant	Blank(s)	Blank(s)	Blank(s)	Blank(s)	IV	T4	N3	M1b	IV	T4	N3	M1	30	999	Alive or dead of other cause	Dead (attributable to causes other than this cancer dx)	1	Dead	One primary only	Yes	1	1	Black	58 years	Black	0	None/Unknown	Yes	0	98	No	No	No	Yes	Blank(s)	Married (including common law)	Distant	Blank(s)
404506	50-54 years	Male	2012	Black	C34.1-Upper lobe, lung	8031	Left - origin of primary	Positive histology	8031/3: Giant cell carcinoma	Distant	Distant	Blank(s)	Blank(s)	Blank(s)	Blank(s)	IV	T2b	N2	M1b	IV	T4	N2	M1	67	220	Dead (attributable to this cancer dx)	Alive or dead due to cancer	12	Dead	One primary only	Yes	1	1	Black	54 years	Black	0	Beam radiation	No/Unknown	0	98	Yes	No	No	No	Blank(s)	Single (never married)	Distant	Blank(s)
404557	75-79 years	Female	2013	White	C34.1-Upper lobe, lung	8022	Right - origin of primary	Positive histology	8022/3: Pleomorphic carcinoma	Localized	Localized	Blank(s)	Blank(s)	Blank(s)	Blank(s)	IB	T2a	N0	M0	IB	T2	N0	M0	43	210	Dead (attributable to this cancer dx)	Alive or dead due to cancer	2	Dead	One primary only	Yes	1	1	White	77 years	White	19	None/Unknown	No/Unknown	97	0	No	No	No	No	Blank(s)	Married (including common law)	Localized	Blank(s)
404928	70-74 years	Male	2013	Asian or Pacific Islander	C34.1-Upper lobe, lung	8032	Right - origin of primary	Positive histology	8032/3: Spindle cell carcinoma, NOS	Distant	Distant	Blank(s)	Blank(s)	Blank(s)	Blank(s)	IV	T3	N2	M1b	IV	T4	N2	M1	100	220	Dead (attributable to this cancer dx)	Alive or dead due to cancer	2	Dead	One primary only	Yes	1	1	Other (American Indian/AK Native, Asian/Pacific Islander)	71 years	Filipino	0	None/Unknown	Yes	0	98	No	No	No	No	Blank(s)	Married (including common law)	Distant	Blank(s)
405624	50-54 years	Female	2013	Asian or Pacific Islander	C34.8-Overlapping lesion of lung	8022	Left - origin of primary	Positive histology	8022/3: Pleomorphic carcinoma	Distant	Distant	Blank(s)	Blank(s)	Blank(s)	Blank(s)	IIIB	T4	N2	M0	IV	T4	N2	M1	150	430	Dead (attributable to this cancer dx)	Alive or dead due to cancer	2	Dead	One primary only	Yes	1	1	Other (American Indian/AK Native, Asian/Pacific Islander)	50 years	Chinese	0	Beam radiation	Yes	0	98	No	No	No	No	Blank(s)	Married (including common law)	Distant	Blank(s)
406595	80-84 years	Female	2013	White	C34.1-Upper lobe, lung	8032	Right - origin of primary	Positive histology	8032/3: Spindle cell carcinoma, NOS	Distant	Distant	Blank(s)	Blank(s)	Blank(s)	Blank(s)	IV	TX	N2	M1b	IV	T4	N2	M1	129	999	Dead (attributable to this cancer dx)	Alive or dead due to cancer	1	Dead	One primary only	Yes	1	1	White	82 years	White	0	None/Unknown	No/Unknown	0	98	No	No	No	No	Blank(s)	Widowed	Distant	Blank(s)
407145	65-69 years	Male	2014	White	C34.3-Lower lobe, lung	8022	Right - origin of primary	Positive histology	8022/3: Pleomorphic carcinoma	Regional	Regional	Blank(s)	Blank(s)	Blank(s)	Blank(s)	IIIA	T3	N1	M0	IIIA	T3	N1	M0	55	600	Alive or dead of other cause	Alive or dead due to cancer	59	Alive	One primary only	Yes	1	1	White	66 years	White	33	None/Unknown	No/Unknown	10	5	No	No	No	No	Blank(s)	Married (including common law)	Regional	Blank(s)
407204	75-79 years	Male	2014	Asian or Pacific Islander	C34.3-Lower lobe, lung	8032	Left - origin of primary	Positive histology	8032/3: Spindle cell carcinoma, NOS	Distant	Distant	Blank(s)	Blank(s)	Blank(s)	Blank(s)	IV	T4	N2	M1b	IV	T4	N2	M1	107	740	Dead (attributable to this cancer dx)	Alive or dead due to cancer	5	Dead	One primary only	Yes	1	1	Other (American Indian/AK Native, Asian/Pacific Islander)	76 years	Asian Indian (2010+)	0	None/Unknown	Yes	0	98	No	No	No	Yes	Blank(s)	Widowed	Distant	Blank(s)
407834	80-84 years	Male	2014	White	C34.1-Upper lobe, lung	8022	Left - origin of primary	Positive histology	8022/3: Pleomorphic carcinoma	Distant	Distant	Blank(s)	Blank(s)	Blank(s)	Blank(s)	IV	T2b	N2	M1b	IV	T2	N2	M1	68	100	Dead (attributable to this cancer dx)	Alive or dead due to cancer	1	Dead	One primary only	Yes	1	1	White	81 years	White	0	None/Unknown	No/Unknown	0	98	No	No	Yes	Yes	Blank(s)	Separated	Distant	Blank(s)
407916	60-64 years	Female	2014	White	C34.1-Upper lobe, lung	8031	Left - origin of primary	Positive histology	8031/3: Giant cell carcinoma	Distant	Distant	Blank(s)	Blank(s)	Blank(s)	Blank(s)	IV	T3	N2	M1b	IV	T3	N2	M1	120	600	Dead (attributable to this cancer dx)	Alive or dead due to cancer	4	Dead	One primary only	Yes	1	1	White	60 years	White	0	Beam radiation	Yes	0	98	No	Yes	No	No	Blank(s)	Married (including common law)	Distant	Blank(s)
409223	70-74 years	Male	2014	Black	C34.1-Upper lobe, lung	8022	Left - origin of primary	Positive histology	8022/3: Pleomorphic carcinoma	Distant	Distant	Blank(s)	Blank(s)	Blank(s)	Blank(s)	IV	T4	N2	M1a	IV	T4	N2	M1	62	750	Dead (attributable to this cancer dx)	Alive or dead due to cancer	11	Dead	One primary only	Yes	1	1	Black	72 years	Black	0	Beam radiation	Yes	0	98	No	No	No	Yes	Blank(s)	Divorced	Distant	Blank(s)
409965	45-49 years	Female	2015	Black	C34.1-Upper lobe, lung	8031	Left - origin of primary	Positive histology	8031/3: Giant cell carcinoma	Distant	Distant	Blank(s)	Blank(s)	Blank(s)	Blank(s)	IV	T4	N0	M1b	IV	T4	N0	M1	45	700	Dead (attributable to this cancer dx)	Alive or dead due to cancer	2	Dead	One primary only	Yes	1	1	Black	49 years	Black	0	None/Unknown	No/Unknown	0	98	Yes	Yes	Yes	Yes	Blank(s)	Single (never married)	Distant	Blank(s)
410237	70-74 years	Male	2014	White	C34.3-Lower lobe, lung	8022	Right - origin of primary	Positive histology	8022/3: Pleomorphic carcinoma	Regional	Regional	Blank(s)	Blank(s)	Blank(s)	Blank(s)	IIB	T3	N0	M0	IB	T2	N0	M0	90	420	Alive or dead of other cause	Alive or dead due to cancer	50	Alive	One primary only	Yes	1	1	White	72 years	White	45	None/Unknown	Yes	9	0	No	No	No	No	Blank(s)	Divorced	Regional	Blank(s)
411284	65-69 years	Female	2015	Black	C34.1-Upper lobe, lung	8022	Right - origin of primary	Positive histology	8022/3: Pleomorphic carcinoma	Distant	Distant	Blank(s)	Blank(s)	Blank(s)	Blank(s)	IV	T4	N2	M1a	IV	TX	N2	M1	65	999	Dead (attributable to this cancer dx)	Alive or dead due to cancer	3	Dead	One primary only	Yes	1	1	Black	66 years	Black	0	None/Unknown	No/Unknown	0	98	No	No	No	No	Blank(s)	Married (including common law)	Distant	Blank(s)
411577	70-74 years	Female	2015	Black	C34.1-Upper lobe, lung	8031	Right - origin of primary	Positive histology	8031/3: Giant cell carcinoma	Distant	Distant	Blank(s)	Blank(s)	Blank(s)	Blank(s)	IV	T4	N0	M1b	IV	T2	N0	M1	71	100	Dead (attributable to this cancer dx)	Alive or dead due to cancer	1	Dead	One primary only	Yes	1	1	Black	74 years	Black	0	Beam radiation	No/Unknown	0	98	No	Yes	No	No	Blank(s)	Single (never married)	Distant	Blank(s)
412107	45-49 years	Male	2015	Asian or Pacific Islander	C34.1-Upper lobe, lung	8022	Right - origin of primary	Positive histology	8022/3: Pleomorphic carcinoma	Regional	Regional	Blank(s)	Blank(s)	Blank(s)	Blank(s)	IIIA	T4	N0	M0	IIIB	T4	N0	M0	63	700	Alive or dead of other cause	Alive or dead due to cancer	39	Alive	One primary only	Yes	1	1	Other (American Indian/AK Native, Asian/Pacific Islander)	49 years	Vietnamese (1988+)	33	Beam radiation	Yes	6	0	No	No	No	No	Blank(s)	Married (including common law)	Regional	Blank(s)
413957	60-64 years	Male	2016	Black	C34.1-Upper lobe, lung	8031	Left - origin of primary	Positive histology	8031/3: Giant cell carcinoma	Distant	Distant	Blank(s)	Blank(s)	Blank(s)	Blank(s)	Blank(s)	Blank(s)	Blank(s)	Blank(s)	Blank(s)	Blank(s)	Blank(s)	Blank(s)	Blank(s)	Blank(s)	Dead (attributable to this cancer dx)	Alive or dead due to cancer	1	Dead	One primary only	Yes	1	1	Black	63 years	Black	0	None/Unknown	No/Unknown	0	98	No	No	No	No	50	Married (including common law)	Distant	c4
414705	60-64 years	Male	2016	Asian or Pacific Islander	C34.1-Upper lobe, lung	8022	Left - origin of primary	Positive histology	8022/3: Pleomorphic carcinoma	Regional	Regional	Blank(s)	Blank(s)	Blank(s)	Blank(s)	Blank(s)	Blank(s)	Blank(s)	Blank(s)	Blank(s)	Blank(s)	Blank(s)	Blank(s)	Blank(s)	Blank(s)	Alive or dead of other cause	Alive or dead due to cancer	26	Alive	One primary only	Yes	1	1	Other (American Indian/AK Native, Asian/Pacific Islander)	64 years	Korean (1988+)	33	None/Unknown	Yes	4	1	No	No	No	No	10	Married (including common law)	Regional	c1A
414839	65-69 years	Male	2016	Black	C34.2-Middle lobe, lung	8022	Right - origin of primary	Positive histology	8022/3: Pleomorphic carcinoma	Distant	Distant	Blank(s)	Blank(s)	Blank(s)	Blank(s)	Blank(s)	Blank(s)	Blank(s)	Blank(s)	Blank(s)	Blank(s)	Blank(s)	Blank(s)	Blank(s)	Blank(s)	Alive or dead of other cause	Alive or dead due to cancer	31	Alive	One primary only	Yes	1	1	Black	68 years	Black	0	None/Unknown	Yes	0	98	No	No	No	No	44	Married (including common law)	Distant	c2A
415841	85+ years	Female	2017	Asian or Pacific Islander	C34.3-Lower lobe, lung	8032	Left - origin of primary	Positive histology	8032/3: Spindle cell carcinoma, NOS	Distant	Distant	Blank(s)	Blank(s)	Blank(s)	Blank(s)	Blank(s)	Blank(s)	Blank(s)	Blank(s)	Blank(s)	Blank(s)	Blank(s)	Blank(s)	Blank(s)	Blank(s)	Dead (attributable to this cancer dx)	Alive or dead due to cancer	1	Dead	One primary only	Yes	1	1	Other (American Indian/AK Native, Asian/Pacific Islander)	85+ years	Filipino	0	None/Unknown	No/Unknown	0	98	No	No	No	No	18	Widowed	Distant	c4
416394	65-69 years	Male	2017	Black	C34.1-Upper lobe, lung	8031	Left - origin of primary	Positive histology	8031/3: Giant cell carcinoma	Distant	Distant	Blank(s)	Blank(s)	Blank(s)	Blank(s)	Blank(s)	Blank(s)	Blank(s)	Blank(s)	Blank(s)	Blank(s)	Blank(s)	Blank(s)	Blank(s)	Blank(s)	Dead (attributable to this cancer dx)	Alive or dead due to cancer	16	Dead	One primary only	Yes	1	1	Black	65 years	Black	0	None/Unknown	No/Unknown	0	98	No	No	No	No	51	Single (never married)	Distant	c2B
418797	70-74 years	Female	2017	White	C34.3-Lower lobe, lung	8022	Right - origin of primary	Positive histology	8022/3: Pleomorphic carcinoma	Distant	Distant	Blank(s)	Blank(s)	Blank(s)	Blank(s)	Blank(s)	Blank(s)	Blank(s)	Blank(s)	Blank(s)	Blank(s)	Blank(s)	Blank(s)	Blank(s)	Blank(s)	Dead (attributable to this cancer dx)	Alive or dead due to cancer	1	Dead	One primary only	Yes	1	1	White	70 years	White	0	None/Unknown	No/Unknown	0	98	Yes	No	Yes	Unknown	38	Single (never married)	Distant	c3
418870	65-69 years	Male	2017	White	C34.1-Upper lobe, lung	8022	Left - origin of primary	Positive histology	8022/3: Pleomorphic carcinoma	Regional	Regional	Blank(s)	Blank(s)	Blank(s)	Blank(s)	Blank(s)	Blank(s)	Blank(s)	Blank(s)	Blank(s)	Blank(s)	Blank(s)	Blank(s)	Blank(s)	Blank(s)	Dead (attributable to this cancer dx)	Alive or dead due to cancer	8	Dead	One primary only	Yes	1	1	White	65 years	White	33	None/Unknown	No/Unknown	25	0	No	No	No	No	55	Married (including common law)	Regional	c3
418986	65-69 years	Male	2017	Asian or Pacific Islander	C34.1-Upper lobe, lung	8031	Right - origin of primary	Positive histology	8031/3: Giant cell carcinoma	Regional	Regional	Blank(s)	Blank(s)	Blank(s)	Blank(s)	Blank(s)	Blank(s)	Blank(s)	Blank(s)	Blank(s)	Blank(s)	Blank(s)	Blank(s)	Blank(s)	Blank(s)	Alive or dead of other cause	Alive or dead due to cancer	18	Alive	One primary only	Yes	1	1	Other (American Indian/AK Native, Asian/Pacific Islander)	66 years	Chinese	33	None/Unknown	No/Unknown	36	0	No	No	No	No	90	Married (including common law)	Regional	p4
419044	70-74 years	Male	2018	White	C34.3-Lower lobe, lung	8022	Left - origin of primary	Positive histology	8022/3: Pleomorphic carcinoma	Localized	Blank(s)	T1	N0	M0	1A2	Blank(s)	Blank(s)	Blank(s)	Blank(s)	Blank(s)	Blank(s)	Blank(s)	Blank(s)	Blank(s)	Blank(s)	Alive or dead of other cause	Alive or dead due to cancer	8	Alive	One primary only	Yes	2	1	White	70 years	White	21	None/Unknown	No/Unknown	12	0	No	No	No	No	15	Married (including common law)	Localized	Blank(s)
419557	60-64 years	Male	2017	White	C34.1-Upper lobe, lung	8032	Left - origin of primary	Positive histology	8032/3: Spindle cell carcinoma, NOS	Distant	Distant	Blank(s)	Blank(s)	Blank(s)	Blank(s)	Blank(s)	Blank(s)	Blank(s)	Blank(s)	Blank(s)	Blank(s)	Blank(s)	Blank(s)	Blank(s)	Blank(s)	Dead (attributable to this cancer dx)	Alive or dead due to cancer	1	Dead	One primary only	Yes	1	1	White	64 years	White	0	None/Unknown	No/Unknown	0	98	No	No	No	No	47	Single (never married)	Distant	c4
419920	70-74 years	Female	2018	Asian or Pacific Islander	C34.3-Lower lobe, lung	8032	Left - origin of primary	Positive histology	8032/3: Spindle cell carcinoma, NOS	Distant	Blank(s)	T2	N0	M1c	4B	Blank(s)	Blank(s)	Blank(s)	Blank(s)	Blank(s)	Blank(s)	Blank(s)	Blank(s)	Blank(s)	Blank(s)	Alive or dead of other cause	Alive or dead due to cancer	10	Alive	One primary only	Yes	1	1	Other (American Indian/AK Native, Asian/Pacific Islander)	70 years	Filipino	0	Beam radiation	Yes	0	98	Yes	Yes	No	No	33	Married (including common law)	Distant	Blank(s)
419960	70-74 years	Male	2018	White	C34.1-Upper lobe, lung	8022	Right - origin of primary	Positive histology	8022/3: Pleomorphic carcinoma	Distant	Blank(s)	T3	N0	M1c	4B	Blank(s)	Blank(s)	Blank(s)	Blank(s)	Blank(s)	Blank(s)	Blank(s)	Blank(s)	Blank(s)	Blank(s)	Alive or dead of other cause	Alive or dead due to cancer	11	Alive	One primary only	Yes	1	1	White	70 years	White	0	Beam radiation	Yes	0	98	Yes	No	No	No	55	Married (including common law)	Distant	Blank(s)
420653	55-59 years	Male	2018	White	C34.1-Upper lobe, lung	8022	Left - origin of primary	Positive histology	8022/3: Pleomorphic carcinoma	Distant	Blank(s)	T4	N0	M1b	4A	Blank(s)	Blank(s)	Blank(s)	Blank(s)	Blank(s)	Blank(s)	Blank(s)	Blank(s)	Blank(s)	Blank(s)	Alive or dead of other cause	Alive or dead due to cancer	11	Alive	One primary only	Yes	1	1	White	58 years	White	0	Beam radiation	Yes	0	98	No	Yes	No	No	40	Divorced	Distant	Blank(s)
421177	55-59 years	Female	2018	White	C34.1-Upper lobe, lung	8972	Right - origin of primary	Positive histology	8972/3: Pulmonary blastoma	Localized	Blank(s)	T1	N0	M0	1A3	Blank(s)	Blank(s)	Blank(s)	Blank(s)	Blank(s)	Blank(s)	Blank(s)	Blank(s)	Blank(s)	Blank(s)	Alive or dead of other cause	Alive or dead due to cancer	8	Alive	One primary only	Yes	1	1	White	59 years	White	0	None/Unknown	No/Unknown	50	0	No	No	No	No	25	Single (never married)	Localized	Blank(s)
424459	40-44 years	Female	2015	White	C34.3-Lower lobe, lung	8022	Right - origin of primary	Positive histology	8022/3: Pleomorphic carcinoma	Regional	Regional	Blank(s)	Blank(s)	Blank(s)	Blank(s)	IIB	T3	N0	M0	IIB	T3	N0	M0	104	600	Dead (attributable to this cancer dx)	Alive or dead due to cancer	14	Dead	One primary only	Yes	1	1	White	44 years	White	66	None/Unknown	Yes	19	0	No	No	No	No	Blank(s)	Single (never married)	Regional	Blank(s)
479688	65-69 years	Male	2004	White	C34.1-Upper lobe, lung	8031	Left - origin of primary	Positive histology	8031/3: Giant cell carcinoma	Distant	Distant	Blank(s)	Blank(s)	Blank(s)	Blank(s)	Blank(s)	Blank(s)	Blank(s)	Blank(s)	IIIB	T4	N0	M0	45	800	Dead (attributable to this cancer dx)	Alive or dead due to cancer	27	Dead	One primary only	Yes	1	1	White	67 years	White	46	Beam radiation	No/Unknown	7	0	Blank(s)	Blank(s)	Blank(s)	Blank(s)	Blank(s)	Married (including common law)	Distant	Blank(s)
482138	80-84 years	Female	2004	White	C34.1-Upper lobe, lung	8031	Right - origin of primary	Positive histology	8031/3: Giant cell carcinoma	Regional	Regional	Blank(s)	Blank(s)	Blank(s)	Blank(s)	Blank(s)	Blank(s)	Blank(s)	Blank(s)	IB	T2	N0	M0	24	450	Dead (attributable to this cancer dx)	Alive or dead due to cancer	22	Dead	One primary only	Yes	1	1	White	82 years	White	33	None/Unknown	No/Unknown	3	0	Blank(s)	Blank(s)	Blank(s)	Blank(s)	Blank(s)	Divorced	Regional	Blank(s)
482458	70-74 years	Male	2004	White	C34.2-Middle lobe, lung	8031	Right - origin of primary	Positive histology	8031/3: Giant cell carcinoma	Distant	Distant	Blank(s)	Blank(s)	Blank(s)	Blank(s)	Blank(s)	Blank(s)	Blank(s)	Blank(s)	IIIB	T4	N0	M0	24	720	Dead (attributable to this cancer dx)	Alive or dead due to cancer	3	Dead	One primary only	Yes	1	1	White	71 years	White	0	None/Unknown	Yes	0	98	Blank(s)	Blank(s)	Blank(s)	Blank(s)	Blank(s)	Married (including common law)	Distant	Blank(s)
483820	80-84 years	Male	2004	White	C34.3-Lower lobe, lung	8022	Left - origin of primary	Positive histology	8022/3: Pleomorphic carcinoma	Regional	Regional	Blank(s)	Blank(s)	Blank(s)	Blank(s)	Blank(s)	Blank(s)	Blank(s)	Blank(s)	IIIB	T4	N1	M0	40	700	Alive or dead of other cause	Dead (attributable to causes other than this cancer dx)	2	Dead	One primary only	Yes	1	1	White	80 years	White	55	None/Unknown	No/Unknown	5	5	Blank(s)	Blank(s)	Blank(s)	Blank(s)	Blank(s)	Married (including common law)	Regional	Blank(s)
483861	75-79 years	Female	2004	White	C34.3-Lower lobe, lung	8032	Right - origin of primary	Positive histology	8032/3: Spindle cell carcinoma, NOS	Distant	Distant	Blank(s)	Blank(s)	Blank(s)	Blank(s)	Blank(s)	Blank(s)	Blank(s)	Blank(s)	IV	T1	N2	M1	22	100	Dead (attributable to this cancer dx)	Alive or dead due to cancer	3	Dead	One primary only	Yes	1	1	White	76 years	White	0	Beam radiation	No/Unknown	0	98	Blank(s)	Blank(s)	Blank(s)	Blank(s)	Blank(s)	Widowed	Distant	Blank(s)
483924	75-79 years	Female	2004	White	C34.1-Upper lobe, lung	8022	Right - origin of primary	Positive histology	8022/3: Pleomorphic carcinoma	Regional	Regional	Blank(s)	Blank(s)	Blank(s)	Blank(s)	Blank(s)	Blank(s)	Blank(s)	Blank(s)	IIB	T3	N0	M0	50	600	Alive or dead of other cause	Dead (attributable to causes other than this cancer dx)	9	Dead	One primary only	Yes	1	1	White	76 years	White	46	None/Unknown	No/Unknown	2	0	Blank(s)	Blank(s)	Blank(s)	Blank(s)	Blank(s)	Widowed	Regional	Blank(s)
486065	55-59 years	Male	2004	White	C34.3-Lower lobe, lung	8022	Left - origin of primary	Positive histology	8022/3: Pleomorphic carcinoma	Regional	Regional	Blank(s)	Blank(s)	Blank(s)	Blank(s)	Blank(s)	Blank(s)	Blank(s)	Blank(s)	IIB	T2	N1	M0	120	100	Dead (missing/unknown COD)	Dead (missing/unknown COD)	2	Dead	One primary only	Yes	1	1	White	58 years	White	56	None/Unknown	No/Unknown	7	2	Blank(s)	Blank(s)	Blank(s)	Blank(s)	Blank(s)	Married (including common law)	Regional	Blank(s)
486857	75-79 years	Male	2004	White	C34.1-Upper lobe, lung	8031	Left - origin of primary	Positive histology	8031/3: Giant cell carcinoma	Distant	Distant	Blank(s)	Blank(s)	Blank(s)	Blank(s)	Blank(s)	Blank(s)	Blank(s)	Blank(s)	IIIA	T3	N1	M0	45	730	Dead (attributable to this cancer dx)	Alive or dead due to cancer	7	Dead	One primary only	Yes	1	1	White	76 years	White	46	Recommended, unknown if administered	No/Unknown	18	1	Blank(s)	Blank(s)	Blank(s)	Blank(s)	Blank(s)	Widowed	Distant	Blank(s)
487029	45-49 years	Female	2004	Asian or Pacific Islander	C34.1-Upper lobe, lung	8031	Left - origin of primary	Positive histology	8031/3: Giant cell carcinoma	Regional	Regional	Blank(s)	Blank(s)	Blank(s)	Blank(s)	Blank(s)	Blank(s)	Blank(s)	Blank(s)	IIIB	T4	N0	M0	10	650	Alive or dead of other cause	Alive or dead due to cancer	147	Alive	One primary only	Yes	1	1	Other (American Indian/AK Native, Asian/Pacific Islander)	45 years	Filipino	30	None/Unknown	No/Unknown	2	0	Blank(s)	Blank(s)	Blank(s)	Blank(s)	Blank(s)	Married (including common law)	Regional	Blank(s)
488191	65-69 years	Female	2004	White	C34.3-Lower lobe, lung	8022	Right - origin of primary	Positive histology	8022/3: Pleomorphic carcinoma	Regional	Regional	Blank(s)	Blank(s)	Blank(s)	Blank(s)	Blank(s)	Blank(s)	Blank(s)	Blank(s)	IIIB	T4	N2	M0	30	700	Dead (attributable to this cancer dx)	Alive or dead due to cancer	28	Dead	One primary only	Yes	1	1	White	68 years	White	33	None/Unknown	No/Unknown	8	1	Blank(s)	Blank(s)	Blank(s)	Blank(s)	Blank(s)	Widowed	Regional	Blank(s)
488322	70-74 years	Male	2004	White	C34.3-Lower lobe, lung	8032	Right - origin of primary	Positive histology	8032/3: Spindle cell carcinoma, NOS	Regional	Regional	Blank(s)	Blank(s)	Blank(s)	Blank(s)	Blank(s)	Blank(s)	Blank(s)	Blank(s)	IIIB	T4	N1	M0	65	700	Dead (attributable to this cancer dx)	Alive or dead due to cancer	2	Dead	One primary only	Yes	1	1	White	71 years	White	30	None/Unknown	No/Unknown	10	5	Blank(s)	Blank(s)	Blank(s)	Blank(s)	Blank(s)	Married (including common law)	Regional	Blank(s)
494438	50-54 years	Female	2005	White	C34.3-Lower lobe, lung	8031	Left - origin of primary	Positive histology	8031/3: Giant cell carcinoma	Distant	Distant	Blank(s)	Blank(s)	Blank(s)	Blank(s)	Blank(s)	Blank(s)	Blank(s)	Blank(s)	IV	T2	N2	M1	41	100	Dead (attributable to this cancer dx)	Alive or dead due to cancer	21	Dead	One primary only	Yes	1	1	White	53 years	White	33	Beam radiation	Yes	1	1	Blank(s)	Blank(s)	Blank(s)	Blank(s)	Blank(s)	Married (including common law)	Distant	Blank(s)
494576	60-64 years	Male	2005	White	C34.3-Lower lobe, lung	8032	Left - origin of primary	Positive histology	8032/3: Spindle cell carcinoma, NOS	Distant	Distant	Blank(s)	Blank(s)	Blank(s)	Blank(s)	Blank(s)	Blank(s)	Blank(s)	Blank(s)	IV	T4	N0	M1	60	760	Dead (attributable to this cancer dx)	Alive or dead due to cancer	4	Dead	One primary only	Yes	1	1	White	62 years	White	33	Beam radiation	No/Unknown	8	0	Blank(s)	Blank(s)	Blank(s)	Blank(s)	Blank(s)	Married (including common law)	Distant	Blank(s)
494717	45-49 years	Male	2005	White	C34.0-Main bronchus	8031	Left - origin of primary	Positive histology	8031/3: Giant cell carcinoma	Distant	Distant	Blank(s)	Blank(s)	Blank(s)	Blank(s)	Blank(s)	Blank(s)	Blank(s)	Blank(s)	IV	T2	N3	M1	60	400	Dead (attributable to this cancer dx)	Alive or dead due to cancer	8	Dead	One primary only	Yes	1	1	White	48 years	White	0	Beam radiation	Yes	0	98	Blank(s)	Blank(s)	Blank(s)	Blank(s)	Blank(s)	Single (never married)	Distant	Blank(s)
495515	55-59 years	Male	2005	White	C34.8-Overlapping lesion of lung	8022	Right - origin of primary	Positive histology	8022/3: Pleomorphic carcinoma	Distant	Distant	Blank(s)	Blank(s)	Blank(s)	Blank(s)	Blank(s)	Blank(s)	Blank(s)	Blank(s)	IV	T4	N1	M1	89	720	Dead (attributable to this cancer dx)	Alive or dead due to cancer	0	Dead	One primary only	Yes	1	1	White	57 years	White	0	None/Unknown	No/Unknown	0	98	Blank(s)	Blank(s)	Blank(s)	Blank(s)	Blank(s)	Married (including common law)	Distant	Blank(s)
495934	55-59 years	Male	2005	White	C34.1-Upper lobe, lung	8022	Right - origin of primary	Positive histology	8022/3: Pleomorphic carcinoma	Distant	Distant	Blank(s)	Blank(s)	Blank(s)	Blank(s)	Blank(s)	Blank(s)	Blank(s)	Blank(s)	IV	T2	N0	M1	145	100	Dead (attributable to this cancer dx)	Alive or dead due to cancer	2	Dead	One primary only	Yes	1	1	White	59 years	White	0	None/Unknown	Yes	0	98	Blank(s)	Blank(s)	Blank(s)	Blank(s)	Blank(s)	Unknown	Distant	Blank(s)
496490	80-84 years	Male	2006	Asian or Pacific Islander	C34.1-Upper lobe, lung	8032	Left - origin of primary	Positive histology	8032/3: Spindle cell carcinoma, NOS	Distant	Distant	Blank(s)	Blank(s)	Blank(s)	Blank(s)	Blank(s)	Blank(s)	Blank(s)	Blank(s)	IV	T3	N1	M1	70	730	Dead (attributable to this cancer dx)	Alive or dead due to cancer	8	Dead	One primary only	Yes	1	1	Other (American Indian/AK Native, Asian/Pacific Islander)	83 years	Pacific Islander, NOS (1991+)	0	Beam radiation	Yes	0	98	Blank(s)	Blank(s)	Blank(s)	Blank(s)	Blank(s)	Married (including common law)	Distant	Blank(s)
496586	20-24 years	Male	2005	White	C34.1-Upper lobe, lung	8032	Left - origin of primary	Positive histology	8032/3: Spindle cell carcinoma, NOS	Regional	Regional	Blank(s)	Blank(s)	Blank(s)	Blank(s)	Blank(s)	Blank(s)	Blank(s)	Blank(s)	IIIB	T4	N0	M0	70	700	Dead (attributable to this cancer dx)	Alive or dead due to cancer	9	Dead	One primary only	Yes	1	1	White	23 years	White	56	None/Unknown	Yes	4	0	Blank(s)	Blank(s)	Blank(s)	Blank(s)	Blank(s)	Single (never married)	Regional	Blank(s)
496726	75-79 years	Male	2005	White	C34.1-Upper lobe, lung	8022	Left - origin of primary	Positive histology	8022/3: Pleomorphic carcinoma	Distant	Distant	Blank(s)	Blank(s)	Blank(s)	Blank(s)	Blank(s)	Blank(s)	Blank(s)	Blank(s)	IV	T4	N1	M1	46	650	Dead (attributable to this cancer dx)	Alive or dead due to cancer	7	Dead	One primary only	Yes	1	1	White	77 years	White	0	None/Unknown	Yes	0	98	Blank(s)	Blank(s)	Blank(s)	Blank(s)	Blank(s)	Married (including common law)	Distant	Blank(s)
497309	60-64 years	Male	2005	White	C34.1-Upper lobe, lung	8031	Left - origin of primary	Positive histology	8031/3: Giant cell carcinoma	Distant	Distant	Blank(s)	Blank(s)	Blank(s)	Blank(s)	Blank(s)	Blank(s)	Blank(s)	Blank(s)	IV	T2	N0	M1	40	100	Dead (attributable to this cancer dx)	Alive or dead due to cancer	11	Dead	One primary only	Yes	1	1	White	62 years	White	30	Beam radiation	No/Unknown	1	0	Blank(s)	Blank(s)	Blank(s)	Blank(s)	Blank(s)	Single (never married)	Distant	Blank(s)
497952	70-74 years	Male	2005	White	C34.1-Upper lobe, lung	8032	Right - origin of primary	Positive exfoliative cytology, no positive histology	8032/3: Spindle cell carcinoma, NOS	Distant	Distant	Blank(s)	Blank(s)	Blank(s)	Blank(s)	Blank(s)	Blank(s)	Blank(s)	Blank(s)	IV	T4	N2	M1	16	650	Dead (attributable to this cancer dx)	Alive or dead due to cancer	5	Dead	One primary only	Yes	1	1	White	72 years	White	0	Beam radiation	Yes	0	98	Blank(s)	Blank(s)	Blank(s)	Blank(s)	Blank(s)	Widowed	Distant	Blank(s)
500237	40-44 years	Male	2005	White	C34.1-Upper lobe, lung	8031	Right - origin of primary	Positive histology	8031/3: Giant cell carcinoma	Distant	Distant	Blank(s)	Blank(s)	Blank(s)	Blank(s)	Blank(s)	Blank(s)	Blank(s)	Blank(s)	IIB	T3	N0	M0	100	730	Dead (attributable to this cancer dx)	Alive or dead due to cancer	3	Dead	One primary only	Yes	1	1	White	43 years	White	46	None/Unknown	No/Unknown	16	0	Blank(s)	Blank(s)	Blank(s)	Blank(s)	Blank(s)	Single (never married)	Distant	Blank(s)
500450	80-84 years	Male	2006	White	C34.3-Lower lobe, lung	8032	Left - origin of primary	Positive histology	8032/3: Spindle cell carcinoma, NOS	Distant	Distant	Blank(s)	Blank(s)	Blank(s)	Blank(s)	Blank(s)	Blank(s)	Blank(s)	Blank(s)	IV	T4	N2	M1	72	720	Dead (attributable to this cancer dx)	Alive or dead due to cancer	1	Dead	One primary only	Yes	1	1	White	80 years	White	0	None/Unknown	Yes	0	98	Blank(s)	Blank(s)	Blank(s)	Blank(s)	Blank(s)	Widowed	Distant	Blank(s)
501544	55-59 years	Male	2004	White	C34.3-Lower lobe, lung	8032	Right - origin of primary	Positive histology	8032/3: Spindle cell carcinoma, NOS	Distant	Distant	Blank(s)	Blank(s)	Blank(s)	Blank(s)	Blank(s)	Blank(s)	Blank(s)	Blank(s)	IIIA	T3	N2	M0	50	730	Dead (attributable to this cancer dx)	Alive or dead due to cancer	3	Dead	One primary only	Yes	1	1	White	59 years	White	0	Beam radiation	Yes	6	2	Blank(s)	Blank(s)	Blank(s)	Blank(s)	Blank(s)	Married (including common law)	Distant	Blank(s)
501860	80-84 years	Male	2006	White	C34.3-Lower lobe, lung	8031	Right - origin of primary	Positive histology	8031/3: Giant cell carcinoma	Regional	Regional	Blank(s)	Blank(s)	Blank(s)	Blank(s)	Blank(s)	Blank(s)	Blank(s)	Blank(s)	IIB	T3	N0	M0	160	600	Dead (attributable to this cancer dx)	Alive or dead due to cancer	2	Dead	One primary only	Yes	1	1	White	81 years	White	45	Beam radiation	No/Unknown	1	0	Blank(s)	Blank(s)	Blank(s)	Blank(s)	Blank(s)	Married (including common law)	Regional	Blank(s)
502117	55-59 years	Male	2006	White	C34.1-Upper lobe, lung	8031	Right - origin of primary	Positive histology	8031/3: Giant cell carcinoma	Distant	Distant	Blank(s)	Blank(s)	Blank(s)	Blank(s)	Blank(s)	Blank(s)	Blank(s)	Blank(s)	IV	T3	N2	M1	50	500	Alive or dead of other cause	Dead (attributable to causes other than this cancer dx)	16	Dead	One primary only	Yes	1	1	White	57 years	White	0	None/Unknown	Yes	0	98	Blank(s)	Blank(s)	Blank(s)	Blank(s)	Blank(s)	Single (never married)	Distant	Blank(s)
502129	55-59 years	Male	2006	White	C34.1-Upper lobe, lung	8031	Left - origin of primary	Positive histology	8031/3: Giant cell carcinoma	Regional	Regional	Blank(s)	Blank(s)	Blank(s)	Blank(s)	Blank(s)	Blank(s)	Blank(s)	Blank(s)	IIB	T3	N0	M0	70	600	Dead (attributable to this cancer dx)	Alive or dead due to cancer	10	Dead	One primary only	Yes	1	1	White	55 years	White	0	Beam radiation	Yes	0	98	Blank(s)	Blank(s)	Blank(s)	Blank(s)	Blank(s)	Single (never married)	Regional	Blank(s)
502370	70-74 years	Male	2006	White	C34.3-Lower lobe, lung	8032	Right - origin of primary	Positive histology	8032/3: Spindle cell carcinoma, NOS	Localized	Localized	Blank(s)	Blank(s)	Blank(s)	Blank(s)	Blank(s)	Blank(s)	Blank(s)	Blank(s)	IA	T1	N0	M0	30	100	Alive or dead of other cause	Dead (attributable to causes other than this cancer dx)	11	Dead	One primary only	Yes	1	1	White	73 years	White	24	None/Unknown	No/Unknown	0	98	Blank(s)	Blank(s)	Blank(s)	Blank(s)	Blank(s)	Married (including common law)	Localized	Blank(s)
502568	65-69 years	Male	2005	White	C34.1-Upper lobe, lung	8032	Right - origin of primary	Positive histology	8032/3: Spindle cell carcinoma, NOS	Distant	Distant	Blank(s)	Blank(s)	Blank(s)	Blank(s)	Blank(s)	Blank(s)	Blank(s)	Blank(s)	IV	T4	N3	M1	112	700	Dead (attributable to this cancer dx)	Alive or dead due to cancer	14	Dead	One primary only	Yes	1	1	White	68 years	White	0	Beam radiation	Yes	0	98	Blank(s)	Blank(s)	Blank(s)	Blank(s)	Blank(s)	Married (including common law)	Distant	Blank(s)
504662	65-69 years	Male	2006	White	C34.1-Upper lobe, lung	8032	Right - origin of primary	Positive histology	8032/3: Spindle cell carcinoma, NOS	Localized	Localized	Blank(s)	Blank(s)	Blank(s)	Blank(s)	Blank(s)	Blank(s)	Blank(s)	Blank(s)	IA	T1	N0	M0	30	100	Alive or dead of other cause	Alive or dead due to cancer	150	Alive	One primary only	Yes	1	1	White	67 years	White	30	None/Unknown	No/Unknown	4	0	Blank(s)	Blank(s)	Blank(s)	Blank(s)	Blank(s)	Divorced	Localized	Blank(s)
504858	80-84 years	Female	2006	White	C34.3-Lower lobe, lung	8031	Right - origin of primary	Positive histology	8031/3: Giant cell carcinoma	Localized	Localized	Blank(s)	Blank(s)	Blank(s)	Blank(s)	Blank(s)	Blank(s)	Blank(s)	Blank(s)	IA	T1	N0	M0	25	100	Alive or dead of other cause	Dead (attributable to causes other than this cancer dx)	107	Dead	One primary only	Yes	1	1	White	84 years	White	30	None/Unknown	No/Unknown	3	0	Blank(s)	Blank(s)	Blank(s)	Blank(s)	Blank(s)	Married (including common law)	Localized	Blank(s)
504960	65-69 years	Female	2006	White	C34.1-Upper lobe, lung	8031	Right - origin of primary	Positive histology	8031/3: Giant cell carcinoma	Regional	Regional	Blank(s)	Blank(s)	Blank(s)	Blank(s)	Blank(s)	Blank(s)	Blank(s)	Blank(s)	IIIA	T2	N2	M0	52	100	Dead (attributable to this cancer dx)	Alive or dead due to cancer	22	Dead	One primary only	Yes	1	1	White	66 years	White	33	None/Unknown	Yes	20	1	Blank(s)	Blank(s)	Blank(s)	Blank(s)	Blank(s)	Married (including common law)	Regional	Blank(s)
506410	55-59 years	Female	2006	White	C34.1-Upper lobe, lung	8031	Right - origin of primary	Positive histology	8031/3: Giant cell carcinoma	Distant	Distant	Blank(s)	Blank(s)	Blank(s)	Blank(s)	Blank(s)	Blank(s)	Blank(s)	Blank(s)	IV	T2	N0	M1	151	100	Dead (attributable to this cancer dx)	Alive or dead due to cancer	0	Dead	One primary only	Yes	1	1	White	55 years	White	0	None/Unknown	No/Unknown	0	98	Blank(s)	Blank(s)	Blank(s)	Blank(s)	Blank(s)	Married (including common law)	Distant	Blank(s)
507223	75-79 years	Female	2006	White	C34.1-Upper lobe, lung	8032	Left - origin of primary	Positive histology	8032/3: Spindle cell carcinoma, NOS	Localized	Localized	Blank(s)	Blank(s)	Blank(s)	Blank(s)	Blank(s)	Blank(s)	Blank(s)	Blank(s)	IA	T1	N0	M0	20	100	Dead (attributable to this cancer dx)	Alive or dead due to cancer	3	Dead	One primary only	Yes	1	1	White	77 years	White	0	Beam radiation	No/Unknown	0	98	Blank(s)	Blank(s)	Blank(s)	Blank(s)	Blank(s)	Widowed	Localized	Blank(s)
507389	70-74 years	Male	2006	White	C34.3-Lower lobe, lung	8032	Right - origin of primary	Positive histology	8032/3: Spindle cell carcinoma, NOS	Distant	Distant	Blank(s)	Blank(s)	Blank(s)	Blank(s)	Blank(s)	Blank(s)	Blank(s)	Blank(s)	IIIB	T4	N0	M0	66	780	Dead (attributable to this cancer dx)	Alive or dead due to cancer	4	Dead	One primary only	Yes	1	1	White	74 years	White	0	Refused (1988+)	No/Unknown	0	98	Blank(s)	Blank(s)	Blank(s)	Blank(s)	Blank(s)	Married (including common law)	Distant	Blank(s)
507813	85+ years	Male	2006	White	C34.1-Upper lobe, lung	8022	Right - origin of primary	Positive histology	8022/3: Pleomorphic carcinoma	Distant	Distant	Blank(s)	Blank(s)	Blank(s)	Blank(s)	Blank(s)	Blank(s)	Blank(s)	Blank(s)	IV	T2	N2	M1	80	100	Dead (attributable to this cancer dx)	Alive or dead due to cancer	5	Dead	One primary only	Yes	1	1	White	85+ years	White	0	None/Unknown	Yes	0	98	Blank(s)	Blank(s)	Blank(s)	Blank(s)	Blank(s)	Married (including common law)	Distant	Blank(s)
508627	60-64 years	Female	2006	White	C34.1-Upper lobe, lung	8031	Right - origin of primary	Positive histology	8031/3: Giant cell carcinoma	Localized	Localized	Blank(s)	Blank(s)	Blank(s)	Blank(s)	Blank(s)	Blank(s)	Blank(s)	Blank(s)	IA	T1	N0	M0	15	100	Alive or dead of other cause	Alive or dead due to cancer	137	Alive	One primary only	Yes	1	1	White	63 years	White	33	None/Unknown	No/Unknown	2	0	Blank(s)	Blank(s)	Blank(s)	Blank(s)	Blank(s)	Widowed	Localized	Blank(s)
509221	50-54 years	Male	2006	White	C34.0-Main bronchus	8031	Right - origin of primary	Positive histology	8031/3: Giant cell carcinoma	Regional	Regional	Blank(s)	Blank(s)	Blank(s)	Blank(s)	Blank(s)	Blank(s)	Blank(s)	Blank(s)	IIIB	T4	N2	M0	84	700	Dead (attributable to this cancer dx)	Alive or dead due to cancer	88	Dead	One primary only	Yes	1	1	White	53 years	White	0	Beam radiation	Yes	0	98	Blank(s)	Blank(s)	Blank(s)	Blank(s)	Blank(s)	Divorced	Regional	Blank(s)
510644	70-74 years	Female	2007	White	C34.1-Upper lobe, lung	8031	Left - origin of primary	Positive histology	8031/3: Giant cell carcinoma	Distant	Distant	Blank(s)	Blank(s)	Blank(s)	Blank(s)	Blank(s)	Blank(s)	Blank(s)	Blank(s)	IIIA	T3	N2	M0	150	730	Dead (attributable to this cancer dx)	Alive or dead due to cancer	1	Dead	One primary only	Yes	1	1	White	70 years	White	0	None/Unknown	Yes	0	98	Blank(s)	Blank(s)	Blank(s)	Blank(s)	Blank(s)	Single (never married)	Distant	Blank(s)
511530	65-69 years	Male	2007	White	C34.1-Upper lobe, lung	8032	Right - origin of primary	Positive histology	8032/3: Spindle cell carcinoma, NOS	Localized	Localized	Blank(s)	Blank(s)	Blank(s)	Blank(s)	Blank(s)	Blank(s)	Blank(s)	Blank(s)	IA	T1	N0	M0	28	100	Dead (attributable to this cancer dx)	Alive or dead due to cancer	23	Dead	One primary only	Yes	1	1	White	67 years	White	33	None/Unknown	No/Unknown	2	0	Blank(s)	Blank(s)	Blank(s)	Blank(s)	Blank(s)	Married (including common law)	Localized	Blank(s)
512259	70-74 years	Male	2007	White	C34.1-Upper lobe, lung	8032	Left - origin of primary	Positive histology	8032/3: Spindle cell carcinoma, NOS	Distant	Distant	Blank(s)	Blank(s)	Blank(s)	Blank(s)	Blank(s)	Blank(s)	Blank(s)	Blank(s)	IV	T4	N2	M1	57	700	Dead (attributable to this cancer dx)	Alive or dead due to cancer	6	Dead	One primary only	Yes	1	1	White	74 years	White	0	None/Unknown	Yes	0	98	Blank(s)	Blank(s)	Blank(s)	Blank(s)	Blank(s)	Married (including common law)	Distant	Blank(s)
513587	75-79 years	Female	2007	White	C34.3-Lower lobe, lung	8031	Left - origin of primary	Positive histology	8031/3: Giant cell carcinoma	Distant	Distant	Blank(s)	Blank(s)	Blank(s)	Blank(s)	Blank(s)	Blank(s)	Blank(s)	Blank(s)	IV	T2	N0	M1	34	100	Dead (attributable to this cancer dx)	Alive or dead due to cancer	4	Dead	One primary only	Yes	1	1	White	76 years	White	0	Beam radiation	No/Unknown	0	98	Blank(s)	Blank(s)	Blank(s)	Blank(s)	Blank(s)	Widowed	Distant	Blank(s)
514495	60-64 years	Male	2007	White	C34.8-Overlapping lesion of lung	8031	Right - origin of primary	Positive histology	8031/3: Giant cell carcinoma	Regional	Regional	Blank(s)	Blank(s)	Blank(s)	Blank(s)	Blank(s)	Blank(s)	Blank(s)	Blank(s)	IB	T2	N0	M0	38	450	Alive or dead of other cause	Dead (attributable to causes other than this cancer dx)	103	Dead	One primary only	Yes	1	1	White	62 years	White	56	None/Unknown	No/Unknown	26	0	Blank(s)	Blank(s)	Blank(s)	Blank(s)	Blank(s)	Married (including common law)	Regional	Blank(s)
514793	80-84 years	Male	2007	White	C34.1-Upper lobe, lung	8022	Left - origin of primary	Positive histology	8022/3: Pleomorphic carcinoma	Distant	Distant	Blank(s)	Blank(s)	Blank(s)	Blank(s)	Blank(s)	Blank(s)	Blank(s)	Blank(s)	IIB	T3	N0	M0	61	730	Dead (attributable to this cancer dx)	Alive or dead due to cancer	3	Dead	One primary only	Yes	1	1	White	80 years	White	46	None/Unknown	No/Unknown	97	0	Blank(s)	Blank(s)	Blank(s)	Blank(s)	Blank(s)	Married (including common law)	Distant	Blank(s)
516131	80-84 years	Female	2007	White	C34.2-Middle lobe, lung	8031	Right - origin of primary	Positive histology	8031/3: Giant cell carcinoma	Distant	Distant	Blank(s)	Blank(s)	Blank(s)	Blank(s)	Blank(s)	Blank(s)	Blank(s)	Blank(s)	IV	T4	N1	M1	25	650	Dead (attributable to this cancer dx)	Alive or dead due to cancer	3	Dead	One primary only	Yes	1	1	White	82 years	White	0	None/Unknown	Yes	0	98	Blank(s)	Blank(s)	Blank(s)	Blank(s)	Blank(s)	Widowed	Distant	Blank(s)
516680	50-54 years	Male	2007	American Indian/Alaska Native	C34.1-Upper lobe, lung	8022	Right - origin of primary	Positive histology	8022/3: Pleomorphic carcinoma	Distant	Distant	Blank(s)	Blank(s)	Blank(s)	Blank(s)	Blank(s)	Blank(s)	Blank(s)	Blank(s)	IIIB	T4	N2	M0	75	750	Dead (attributable to this cancer dx)	Alive or dead due to cancer	3	Dead	One primary only	Yes	1	1	Other (American Indian/AK Native, Asian/Pacific Islander)	50 years	American Indian/Alaska Native	0	Beam radiation	Yes	0	98	Blank(s)	Blank(s)	Blank(s)	Blank(s)	Blank(s)	Married (including common law)	Distant	Blank(s)
516931	75-79 years	Female	2007	White	C34.1-Upper lobe, lung	8032	Left - origin of primary	Positive histology	8032/3: Spindle cell carcinoma, NOS	Distant	Distant	Blank(s)	Blank(s)	Blank(s)	Blank(s)	Blank(s)	Blank(s)	Blank(s)	Blank(s)	IV	T2	N0	M1	56	400	Dead (attributable to this cancer dx)	Alive or dead due to cancer	11	Dead	One primary only	Yes	1	1	White	76 years	White	0	None/Unknown	Yes	0	98	Blank(s)	Blank(s)	Blank(s)	Blank(s)	Blank(s)	Widowed	Distant	Blank(s)
517929	65-69 years	Female	2007	White	C34.3-Lower lobe, lung	8022	Left - origin of primary	Positive histology	8022/3: Pleomorphic carcinoma	Localized	Localized	Blank(s)	Blank(s)	Blank(s)	Blank(s)	Blank(s)	Blank(s)	Blank(s)	Blank(s)	IB	T2	N0	M0	85	100	Dead (attributable to this cancer dx)	Alive or dead due to cancer	6	Dead	One primary only	Yes	1	1	White	66 years	White	0	None/Unknown	No/Unknown	0	98	Blank(s)	Blank(s)	Blank(s)	Blank(s)	Blank(s)	Widowed	Localized	Blank(s)
518805	40-44 years	Male	2007	White	C34.1-Upper lobe, lung	8022	Left - origin of primary	Positive histology	8022/3: Pleomorphic carcinoma	Regional	Regional	Blank(s)	Blank(s)	Blank(s)	Blank(s)	Blank(s)	Blank(s)	Blank(s)	Blank(s)	IIB	T2	N1	M0	45	100	Alive or dead of other cause	Alive or dead due to cancer	126	Alive	One primary only	Yes	1	1	White	40 years	White	33	None/Unknown	No/Unknown	17	1	Blank(s)	Blank(s)	Blank(s)	Blank(s)	Blank(s)	Single (never married)	Regional	Blank(s)
519281	65-69 years	Female	2007	White	C34.0-Main bronchus	8032	Left - origin of primary	Positive histology	8032/3: Spindle cell carcinoma, NOS	Regional	Regional	Blank(s)	Blank(s)	Blank(s)	Blank(s)	Blank(s)	Blank(s)	Blank(s)	Blank(s)	IIB	T3	N0	M0	35	500	Alive or dead of other cause	Dead (attributable to causes other than this cancer dx)	25	Dead	One primary only	Yes	1	1	White	67 years	White	0	Radiation, NOS method or source not specified	Yes	0	98	Blank(s)	Blank(s)	Blank(s)	Blank(s)	Blank(s)	Divorced	Regional	Blank(s)
519501	65-69 years	Female	2007	White	C34.2-Middle lobe, lung	8032	Right - origin of primary	Positive histology	8032/3: Spindle cell carcinoma, NOS	Distant	Distant	Blank(s)	Blank(s)	Blank(s)	Blank(s)	Blank(s)	Blank(s)	Blank(s)	Blank(s)	IV	T4	N3	M1	75	700	Dead (attributable to this cancer dx)	Alive or dead due to cancer	1	Dead	One primary only	Yes	1	1	White	69 years	White	0	None/Unknown	No/Unknown	0	98	Blank(s)	Blank(s)	Blank(s)	Blank(s)	Blank(s)	Divorced	Distant	Blank(s)
521536	70-74 years	Male	2006	White	C34.1-Upper lobe, lung	8022	Left - origin of primary	Positive histology	8022/3: Pleomorphic carcinoma	Regional	Regional	Blank(s)	Blank(s)	Blank(s)	Blank(s)	Blank(s)	Blank(s)	Blank(s)	Blank(s)	IIIB	T4	N0	M0	45	650	Dead (attributable to this cancer dx)	Alive or dead due to cancer	65	Dead	One primary only	Yes	1	1	White	71 years	White	33	Beam radiation	Yes	3	0	Blank(s)	Blank(s)	Blank(s)	Blank(s)	Blank(s)	Married (including common law)	Regional	Blank(s)
522221	45-49 years	Male	2008	White	C34.1-Upper lobe, lung	8031	Left - origin of primary	Positive histology	8031/3: Giant cell carcinoma	Regional	Regional	Blank(s)	Blank(s)	Blank(s)	Blank(s)	Blank(s)	Blank(s)	Blank(s)	Blank(s)	IIIB	T4	N0	M0	120	700	Dead (attributable to this cancer dx)	Alive or dead due to cancer	4	Dead	One primary only	Yes	1	1	White	46 years	White	0	None/Unknown	Yes	0	98	Blank(s)	Blank(s)	Blank(s)	Blank(s)	Blank(s)	Married (including common law)	Regional	Blank(s)
522329	80-84 years	Male	2008	White	C34.1-Upper lobe, lung	8022	Left - origin of primary	Positive histology	8022/3: Pleomorphic carcinoma	Distant	Distant	Blank(s)	Blank(s)	Blank(s)	Blank(s)	Blank(s)	Blank(s)	Blank(s)	Blank(s)	IV	T3	N2	M1	82	730	Dead (attributable to this cancer dx)	Alive or dead due to cancer	0	Dead	One primary only	Yes	1	1	White	80 years	White	0	None/Unknown	No/Unknown	0	98	Blank(s)	Blank(s)	Blank(s)	Blank(s)	Blank(s)	Widowed	Distant	Blank(s)
522761	70-74 years	Female	2008	White	C34.1-Upper lobe, lung	8031	Right - origin of primary	Positive histology	8031/3: Giant cell carcinoma	Distant	Distant	Blank(s)	Blank(s)	Blank(s)	Blank(s)	Blank(s)	Blank(s)	Blank(s)	Blank(s)	IV	T3	N3	M1	119	730	Dead (attributable to this cancer dx)	Alive or dead due to cancer	0	Dead	One primary only	Yes	1	1	White	70 years	White	0	None/Unknown	No/Unknown	0	98	Blank(s)	Blank(s)	Blank(s)	Blank(s)	Blank(s)	Married (including common law)	Distant	Blank(s)
524293	80-84 years	Female	2008	White	C34.3-Lower lobe, lung	8032	Right - origin of primary	Positive histology	8032/3: Spindle cell carcinoma, NOS	Localized	Localized	Blank(s)	Blank(s)	Blank(s)	Blank(s)	Blank(s)	Blank(s)	Blank(s)	Blank(s)	IB	T2	N0	M0	40	200	Dead (attributable to this cancer dx)	Alive or dead due to cancer	6	Dead	One primary only	Yes	1	1	White	81 years	White	0	Beam radiation	No/Unknown	0	98	Blank(s)	Blank(s)	Blank(s)	Blank(s)	Blank(s)	Widowed	Localized	Blank(s)
524703	80-84 years	Female	2008	White	C34.1-Upper lobe, lung	8022	Left - origin of primary	Positive histology	8022/3: Pleomorphic carcinoma	Distant	Distant	Blank(s)	Blank(s)	Blank(s)	Blank(s)	Blank(s)	Blank(s)	Blank(s)	Blank(s)	IV	T2	N1	M1	48	100	Dead (attributable to this cancer dx)	Alive or dead due to cancer	3	Dead	One primary only	Yes	1	1	White	82 years	White	0	Beam radiation	No/Unknown	0	98	Blank(s)	Blank(s)	Blank(s)	Blank(s)	Blank(s)	Married (including common law)	Distant	Blank(s)
525851	60-64 years	Female	2008	Asian or Pacific Islander	C34.2-Middle lobe, lung	8032	Right - origin of primary	Positive histology	8032/3: Spindle cell carcinoma, NOS	Localized	Localized	Blank(s)	Blank(s)	Blank(s)	Blank(s)	Blank(s)	Blank(s)	Blank(s)	Blank(s)	IB	T2	N0	M0	67	100	Alive or dead of other cause	Alive or dead due to cancer	121	Alive	One primary only	Yes	1	1	Other (American Indian/AK Native, Asian/Pacific Islander)	61 years	Filipino	0	None/Unknown	No/Unknown	0	98	Blank(s)	Blank(s)	Blank(s)	Blank(s)	Blank(s)	Married (including common law)	Localized	Blank(s)
527140	85+ years	Female	2008	White	C34.1-Upper lobe, lung	8032	Right - origin of primary	Positive histology	8032/3: Spindle cell carcinoma, NOS	Distant	Distant	Blank(s)	Blank(s)	Blank(s)	Blank(s)	Blank(s)	Blank(s)	Blank(s)	Blank(s)	IV	T1	N0	M1	15	100	Dead (attributable to this cancer dx)	Alive or dead due to cancer	3	Dead	One primary only	Yes	1	1	White	85+ years	White	0	None/Unknown	Yes	0	98	Blank(s)	Blank(s)	Blank(s)	Blank(s)	Blank(s)	Married (including common law)	Distant	Blank(s)
527223	85+ years	Male	2008	White	C34.0-Main bronchus	8022	Left - origin of primary	Positive histology	8022/3: Pleomorphic carcinoma	Distant	Distant	Blank(s)	Blank(s)	Blank(s)	Blank(s)	Blank(s)	Blank(s)	Blank(s)	Blank(s)	IIIB	T2	N3	M0	30	210	Dead (attributable to this cancer dx)	Alive or dead due to cancer	2	Dead	One primary only	Yes	1	1	White	85+ years	White	0	None/Unknown	No/Unknown	0	98	Blank(s)	Blank(s)	Blank(s)	Blank(s)	Blank(s)	Married (including common law)	Distant	Blank(s)
527234	65-69 years	Female	2008	Asian or Pacific Islander	C34.1-Upper lobe, lung	8022	Left - origin of primary	Positive histology	8022/3: Pleomorphic carcinoma	Regional	Regional	Blank(s)	Blank(s)	Blank(s)	Blank(s)	Blank(s)	Blank(s)	Blank(s)	Blank(s)	IIB	T2	N1	M0	48	100	Alive or dead of other cause	Dead (attributable to causes other than this cancer dx)	34	Dead	One primary only	Yes	1	1	Other (American Indian/AK Native, Asian/Pacific Islander)	68 years	Guamanian, NOS (1991+)	56	None/Unknown	Yes	16	12	Blank(s)	Blank(s)	Blank(s)	Blank(s)	Blank(s)	Divorced	Regional	Blank(s)
527381	60-64 years	Male	2008	White	C34.0-Main bronchus	8031	Left - origin of primary	Positive exfoliative cytology, no positive histology	8031/3: Giant cell carcinoma	Distant	Distant	Blank(s)	Blank(s)	Blank(s)	Blank(s)	Blank(s)	Blank(s)	Blank(s)	Blank(s)	IV	T4	N2	M1	65	700	Dead (attributable to this cancer dx)	Alive or dead due to cancer	0	Dead	One primary only	Yes	1	1	White	60 years	White	0	None/Unknown	Yes	0	98	Blank(s)	Blank(s)	Blank(s)	Blank(s)	Blank(s)	Married (including common law)	Distant	Blank(s)
528528	80-84 years	Male	2008	White	C34.1-Upper lobe, lung	8032	Left - origin of primary	Positive histology	8032/3: Spindle cell carcinoma, NOS	Distant	Distant	Blank(s)	Blank(s)	Blank(s)	Blank(s)	Blank(s)	Blank(s)	Blank(s)	Blank(s)	IIIB	T4	N0	M0	50	720	Dead (attributable to this cancer dx)	Alive or dead due to cancer	10	Dead	One primary only	Yes	1	1	White	83 years	White	0	None/Unknown	Yes	0	98	Blank(s)	Blank(s)	Blank(s)	Blank(s)	Blank(s)	Married (including common law)	Distant	Blank(s)
529771	55-59 years	Male	2009	White	C34.3-Lower lobe, lung	8032	Right - origin of primary	Positive histology	8032/3: Spindle cell carcinoma, NOS	Regional	Regional	Blank(s)	Blank(s)	Blank(s)	Blank(s)	Blank(s)	Blank(s)	Blank(s)	Blank(s)	IIIA	T2	N2	M0	40	100	Dead (attributable to this cancer dx)	Alive or dead due to cancer	6	Dead	One primary only	Yes	1	1	White	58 years	White	0	Recommended, unknown if administered	Yes	0	98	Blank(s)	Blank(s)	Blank(s)	Blank(s)	Blank(s)	Single (never married)	Regional	Blank(s)
531001	45-49 years	Female	2009	Asian or Pacific Islander	C34.0-Main bronchus	8031	Right - origin of primary	Positive histology	8031/3: Giant cell carcinoma	Distant	Distant	Blank(s)	Blank(s)	Blank(s)	Blank(s)	Blank(s)	Blank(s)	Blank(s)	Blank(s)	IV	T2	N3	M1	28	400	Dead (attributable to this cancer dx)	Alive or dead due to cancer	1	Dead	One primary only	Yes	1	1	Other (American Indian/AK Native, Asian/Pacific Islander)	48 years	Filipino	0	Beam radiation	No/Unknown	0	98	Blank(s)	Blank(s)	Blank(s)	Blank(s)	Blank(s)	Single (never married)	Distant	Blank(s)
532354	70-74 years	Female	2009	White	C34.1-Upper lobe, lung	8032	Left - origin of primary	Positive histology	8032/3: Spindle cell carcinoma, NOS	Distant	Distant	Blank(s)	Blank(s)	Blank(s)	Blank(s)	Blank(s)	Blank(s)	Blank(s)	Blank(s)	IIIA	T3	N2	M0	65	730	Dead (attributable to this cancer dx)	Alive or dead due to cancer	3	Dead	One primary only	Yes	1	1	White	72 years	White	56	None/Unknown	No/Unknown	21	7	Blank(s)	Blank(s)	Blank(s)	Blank(s)	Blank(s)	Widowed	Distant	Blank(s)
533730	75-79 years	Male	2009	White	C34.1-Upper lobe, lung	8022	Left - origin of primary	Positive histology	8022/3: Pleomorphic carcinoma	Regional	Regional	Blank(s)	Blank(s)	Blank(s)	Blank(s)	Blank(s)	Blank(s)	Blank(s)	Blank(s)	IIIB	T4	N1	M0	77	700	Alive or dead of other cause	Dead (attributable to causes other than this cancer dx)	93	Dead	One primary only	Yes	1	1	White	75 years	White	55	None/Unknown	No/Unknown	13	3	Blank(s)	Blank(s)	Blank(s)	Blank(s)	Blank(s)	Married (including common law)	Regional	Blank(s)
534764	75-79 years	Male	2009	White	C34.3-Lower lobe, lung	8031	Left - origin of primary	Positive exfoliative cytology, no positive histology	8031/3: Giant cell carcinoma	Distant	Distant	Blank(s)	Blank(s)	Blank(s)	Blank(s)	Blank(s)	Blank(s)	Blank(s)	Blank(s)	IV	T2	N2	M1	36	450	Dead (attributable to this cancer dx)	Alive or dead due to cancer	2	Dead	One primary only	Yes	1	1	White	76 years	White	0	None/Unknown	No/Unknown	0	98	Blank(s)	Blank(s)	Blank(s)	Blank(s)	Blank(s)	Married (including common law)	Distant	Blank(s)
535235	60-64 years	Female	2009	White	C34.1-Upper lobe, lung	8032	Right - origin of primary	Positive histology	8032/3: Spindle cell carcinoma, NOS	Localized	Localized	Blank(s)	Blank(s)	Blank(s)	Blank(s)	Blank(s)	Blank(s)	Blank(s)	Blank(s)	IB	T2	N0	M0	70	100	Dead (attributable to this cancer dx)	Alive or dead due to cancer	5	Dead	One primary only	Yes	1	1	White	60 years	White	30	Beam radiation	No/Unknown	97	0	Blank(s)	Blank(s)	Blank(s)	Blank(s)	Blank(s)	Widowed	Localized	Blank(s)
536164	80-84 years	Female	2009	White	C34.3-Lower lobe, lung	8032	Right - origin of primary	Positive histology	8032/3: Spindle cell carcinoma, NOS	Regional	Regional	Blank(s)	Blank(s)	Blank(s)	Blank(s)	Blank(s)	Blank(s)	Blank(s)	Blank(s)	IIIA	T2	N2	M0	40	450	Dead (attributable to this cancer dx)	Alive or dead due to cancer	5	Dead	One primary only	Yes	1	1	White	82 years	White	0	None/Unknown	No/Unknown	0	98	Blank(s)	Blank(s)	Blank(s)	Blank(s)	Blank(s)	Divorced	Regional	Blank(s)
539873	60-64 years	Female	2009	White	C34.0-Main bronchus	8032	Right - origin of primary	Positive histology	8032/3: Spindle cell carcinoma, NOS	Regional	Regional	Blank(s)	Blank(s)	Blank(s)	Blank(s)	Blank(s)	Blank(s)	Blank(s)	Blank(s)	IIIB	T4	N2	M0	130	700	Dead (attributable to this cancer dx)	Alive or dead due to cancer	2	Dead	One primary only	Yes	1	1	White	64 years	White	0	None/Unknown	Yes	98	97	Blank(s)	Blank(s)	Blank(s)	Blank(s)	Blank(s)	Married (including common law)	Regional	Blank(s)
541416	50-54 years	Male	2010	White	C34.1-Upper lobe, lung	8031	Left - origin of primary	Positive histology	8031/3: Giant cell carcinoma	Localized	Localized	Blank(s)	Blank(s)	Blank(s)	Blank(s)	IIB	T3	N0	M0	IB	T2	N0	M0	83	100	Alive or dead of other cause	Dead (attributable to causes other than this cancer dx)	3	Dead	One primary only	Yes	1	1	White	50 years	White	30	None/Unknown	No/Unknown	98	0	No	No	No	No	Blank(s)	Married (including common law)	Localized	Blank(s)
541768	60-64 years	Male	2010	White	C34.3-Lower lobe, lung	8032	Right - origin of primary	Positive exfoliative cytology, no positive histology	8032/3: Spindle cell carcinoma, NOS	Distant	Distant	Blank(s)	Blank(s)	Blank(s)	Blank(s)	IV	T3	N2	M1b	IV	T4	N2	M1	30	100	Dead (attributable to this cancer dx)	Alive or dead due to cancer	3	Dead	One primary only	Yes	1	1	White	61 years	White	0	Beam radiation	Yes	0	98	Yes	No	Yes	No	Blank(s)	Married (including common law)	Distant	Blank(s)
542226	60-64 years	Male	2010	White	C34.1-Upper lobe, lung	8022	Left - origin of primary	Positive histology	8022/3: Pleomorphic carcinoma	Localized	Localized	Blank(s)	Blank(s)	Blank(s)	Blank(s)	IA	T1a	N0	M0	IA	T1	N0	M0	16	100	Dead (attributable to this cancer dx)	Alive or dead due to cancer	21	Dead	One primary only	Yes	1	1	White	60 years	White	21	None/Unknown	No/Unknown	0	98	No	No	No	No	Blank(s)	Married (including common law)	Localized	Blank(s)
544025	80-84 years	Male	2010	Asian or Pacific Islander	C34.1-Upper lobe, lung	8032	Right - origin of primary	Positive histology	8032/3: Spindle cell carcinoma, NOS	Regional	Regional	Blank(s)	Blank(s)	Blank(s)	Blank(s)	IIIA	T4	N0	M0	IIIB	T4	N0	M0	132	700	Dead (attributable to this cancer dx)	Alive or dead due to cancer	0	Dead	One primary only	Yes	1	1	Other (American Indian/AK Native, Asian/Pacific Islander)	82 years	Filipino	0	None/Unknown	No/Unknown	0	98	No	No	No	No	Blank(s)	Widowed	Regional	Blank(s)
544203	75-79 years	Female	2010	White	C34.3-Lower lobe, lung	8032	Right - origin of primary	Positive histology	8032/3: Spindle cell carcinoma, NOS	Distant	Distant	Blank(s)	Blank(s)	Blank(s)	Blank(s)	IV	T3	N2	M1a	IIIB	T4	N2	M0	80	300	Dead (attributable to this cancer dx)	Alive or dead due to cancer	9	Dead	One primary only	Yes	1	1	White	79 years	White	21	None/Unknown	Yes	0	98	No	No	No	No	Blank(s)	Divorced	Distant	Blank(s)
545039	55-59 years	Male	2010	White	C34.1-Upper lobe, lung	8022	Left - origin of primary	Positive histology	8022/3: Pleomorphic carcinoma	Distant	Distant	Blank(s)	Blank(s)	Blank(s)	Blank(s)	IV	T3	N3	M1b	IV	T4	N3	M1	51	300	Dead (attributable to this cancer dx)	Alive or dead due to cancer	1	Dead	One primary only	Yes	1	1	White	59 years	White	0	Beam radiation	Yes	0	98	No	Yes	No	Yes	Blank(s)	Single (never married)	Distant	Blank(s)
545393	70-74 years	Female	2010	White	C34.1-Upper lobe, lung	8022	Left - origin of primary	Positive histology	8022/3: Pleomorphic carcinoma	Distant	Distant	Blank(s)	Blank(s)	Blank(s)	Blank(s)	IV	T3	N0	M1a	IIIB	T4	N0	M0	6	400	Alive or dead of other cause	Dead (attributable to causes other than this cancer dx)	0	Dead	One primary only	Yes	1	1	White	71 years	White	0	None/Unknown	No/Unknown	0	98	No	No	No	No	Blank(s)	Widowed	Distant	Blank(s)
546128	65-69 years	Female	2010	Asian or Pacific Islander	C34.1-Upper lobe, lung	8031	Right - origin of primary	Positive histology	8031/3: Giant cell carcinoma	Distant	Distant	Blank(s)	Blank(s)	Blank(s)	Blank(s)	IV	T4	N3	M1b	IV	T4	N3	M1	91	999	Dead (attributable to this cancer dx)	Alive or dead due to cancer	2	Dead	One primary only	Yes	1	1	Other (American Indian/AK Native, Asian/Pacific Islander)	66 years	Filipino	0	Beam radiation	No/Unknown	0	98	No	Yes	Unknown	Yes	Blank(s)	Married (including common law)	Distant	Blank(s)
546363	65-69 years	Female	2010	White	C34.1-Upper lobe, lung	8032	Right - origin of primary	Positive histology	8032/3: Spindle cell carcinoma, NOS	Distant	Distant	Blank(s)	Blank(s)	Blank(s)	Blank(s)	IV	T3	N0	M1b	IV	T3	N0	M1	15	600	Dead (attributable to this cancer dx)	Alive or dead due to cancer	2	Dead	One primary only	Yes	1	1	White	65 years	White	46	None/Unknown	Yes	0	98	No	No	No	No	Blank(s)	Unknown	Distant	Blank(s)
546516	80-84 years	Male	2010	White	C34.1-Upper lobe, lung	8032	Left - origin of primary	Positive histology	8032/3: Spindle cell carcinoma, NOS	Distant	Distant	Blank(s)	Blank(s)	Blank(s)	Blank(s)	IV	T3	N2	M1b	IV	T4	N2	M1	52	600	Dead (attributable to this cancer dx)	Alive or dead due to cancer	3	Dead	One primary only	Yes	1	1	White	80 years	White	0	None/Unknown	Yes	0	98	Yes	No	Yes	Yes	Blank(s)	Single (never married)	Distant	Blank(s)
547079	70-74 years	Female	2010	White	C34.3-Lower lobe, lung	8022	Right - origin of primary	Positive histology	8022/3: Pleomorphic carcinoma	Regional	Regional	Blank(s)	Blank(s)	Blank(s)	Blank(s)	IIA	T2a	N1	M0	IIB	T2	N1	M0	31	100	Alive or dead of other cause	Alive or dead due to cancer	101	Alive	One primary only	Yes	1	1	White	70 years	White	33	None/Unknown	No/Unknown	19	2	No	No	No	No	Blank(s)	Widowed	Regional	Blank(s)
547230	60-64 years	Female	2010	White	C34.3-Lower lobe, lung	8031	Right - origin of primary	Positive exfoliative cytology, no positive histology	8031/3: Giant cell carcinoma	Distant	Distant	Blank(s)	Blank(s)	Blank(s)	Blank(s)	IV	T3	N0	M1b	IV	T4	N0	M1	105	400	Dead (attributable to this cancer dx)	Alive or dead due to cancer	1	Dead	One primary only	Yes	1	1	White	60 years	White	0	None/Unknown	No/Unknown	0	98	No	No	No	No	Blank(s)	Divorced	Distant	Blank(s)
547336	75-79 years	Male	2010	American Indian/Alaska Native	C34.3-Lower lobe, lung	8031	Left - origin of primary	Positive histology	8031/3: Giant cell carcinoma	Distant	Distant	Blank(s)	Blank(s)	Blank(s)	Blank(s)	IV	T3	N3	M1b	IV	T4	N3	M1	100	430	Dead (attributable to this cancer dx)	Alive or dead due to cancer	0	Dead	One primary only	Yes	1	1	Other (American Indian/AK Native, Asian/Pacific Islander)	77 years	American Indian/Alaska Native	0	None/Unknown	No/Unknown	0	98	No	No	Yes	Yes	Blank(s)	Married (including common law)	Distant	Blank(s)
551238	80-84 years	Female	2010	White	C34.1-Upper lobe, lung	8032	Right - origin of primary	Positive histology	8032/3: Spindle cell carcinoma, NOS	Distant	Distant	Blank(s)	Blank(s)	Blank(s)	Blank(s)	IV	T4	N2	M1b	IV	T4	N2	M1	90	740	Dead (attributable to this cancer dx)	Alive or dead due to cancer	6	Dead	One primary only	Yes	1	1	White	82 years	White	0	Beam radiation	No/Unknown	0	98	No	No	No	Yes	Blank(s)	Widowed	Distant	Blank(s)
551760	70-74 years	Female	2011	White	C34.1-Upper lobe, lung	8032	Left - origin of primary	Positive exfoliative cytology, no positive histology	8032/3: Spindle cell carcinoma, NOS	Regional	Regional	Blank(s)	Blank(s)	Blank(s)	Blank(s)	IIIA	T3	N2	M0	IIIA	T3	N2	M0	83	570	Dead (attributable to this cancer dx)	Alive or dead due to cancer	16	Dead	One primary only	Yes	1	1	White	72 years	White	0	Beam radiation	Yes	0	98	No	No	No	No	Blank(s)	Widowed	Regional	Blank(s)
552629	50-54 years	Male	2010	Black	C34.1-Upper lobe, lung	8031	Right - origin of primary	Positive histology	8031/3: Giant cell carcinoma	Distant	Distant	Blank(s)	Blank(s)	Blank(s)	Blank(s)	IV	T4	N0	M1b	IV	T4	N0	M1	93	700	Dead (attributable to this cancer dx)	Alive or dead due to cancer	1	Dead	One primary only	Yes	1	1	Black	52 years	Black	0	Beam radiation	No/Unknown	0	98	No	Yes	No	No	Blank(s)	Married (including common law)	Distant	Blank(s)
553195	70-74 years	Male	2011	White	C34.3-Lower lobe, lung	8022	Right - origin of primary	Positive histology	8022/3: Pleomorphic carcinoma	Regional	Regional	Blank(s)	Blank(s)	Blank(s)	Blank(s)	IIIA	T2b	N2	M0	IIIA	T2	N2	M0	67	430	Alive or dead of other cause	Dead (attributable to causes other than this cancer dx)	1	Dead	One primary only	Yes	1	1	White	70 years	White	33	None/Unknown	No/Unknown	27	5	No	No	No	No	Blank(s)	Married (including common law)	Regional	Blank(s)
553861	80-84 years	Female	2011	White	C34.3-Lower lobe, lung	8022	Left - origin of primary	Positive histology	8022/3: Pleomorphic carcinoma	Distant	Distant	Blank(s)	Blank(s)	Blank(s)	Blank(s)	IV	T3	N0	M1a	IIIB	T4	N0	M0	104	100	Dead (attributable to this cancer dx)	Alive or dead due to cancer	0	Dead	One primary only	Yes	1	1	White	84 years	White	0	None/Unknown	No/Unknown	0	98	No	No	No	Yes	Blank(s)	Married (including common law)	Distant	Blank(s)
554790	60-64 years	Male	2010	White	C34.1-Upper lobe, lung	8022	Left - origin of primary	Positive histology	8022/3: Pleomorphic carcinoma	Regional	Regional	Blank(s)	Blank(s)	Blank(s)	Blank(s)	IB	T2a	N0	M0	IB	T2	N0	M0	40	420	Alive or dead of other cause	Dead (attributable to causes other than this cancer dx)	2	Dead	One primary only	Yes	1	1	White	63 years	White	33	None/Unknown	No/Unknown	97	0	No	No	No	No	Blank(s)	Married (including common law)	Regional	Blank(s)
555183	85+ years	Male	2011	White	C34.1-Upper lobe, lung	8022	Right - origin of primary	Positive histology	8022/3: Pleomorphic carcinoma	Regional	Regional	Blank(s)	Blank(s)	Blank(s)	Blank(s)	IIA	T2a	N1	M0	IIB	T2	N1	M0	40	100	Dead (attributable to this cancer dx)	Alive or dead due to cancer	14	Dead	One primary only	Yes	1	1	White	85+ years	White	33	None/Unknown	No/Unknown	7	1	No	No	No	No	Blank(s)	Married (including common law)	Regional	Blank(s)
555402	70-74 years	Male	2011	White	C34.2-Middle lobe, lung	8032	Right - origin of primary	Positive exfoliative cytology, no positive histology	8032/3: Spindle cell carcinoma, NOS	Distant	Distant	Blank(s)	Blank(s)	Blank(s)	Blank(s)	IV	T3	N0	M1a	IIIB	T4	N0	M0	70	730	Dead (attributable to this cancer dx)	Alive or dead due to cancer	0	Dead	One primary only	Yes	1	1	White	70 years	White	0	None/Unknown	Yes	0	98	No	No	No	No	Blank(s)	Widowed	Distant	Blank(s)
555797	80-84 years	Male	2011	White	C34.1-Upper lobe, lung	8022	Right - origin of primary	Positive histology	8022/3: Pleomorphic carcinoma	Regional	Regional	Blank(s)	Blank(s)	Blank(s)	Blank(s)	IIIA	T2b	N2	M0	IIIA	T2	N2	M0	63	300	Dead (attributable to this cancer dx)	Alive or dead due to cancer	1	Dead	One primary only	Yes	1	1	White	81 years	White	0	None/Unknown	No/Unknown	0	98	No	No	No	No	Blank(s)	Married (including common law)	Regional	Blank(s)
556140	55-59 years	Female	2011	White	C34.1-Upper lobe, lung	8031	Right - origin of primary	Positive exfoliative cytology, no positive histology	8031/3: Giant cell carcinoma	Localized	Localized	Blank(s)	Blank(s)	Blank(s)	Blank(s)	IIB	T3	N0	M0	IB	T2	N0	M0	149	300	Dead (attributable to this cancer dx)	Alive or dead due to cancer	1	Dead	One primary only	Yes	1	1	White	59 years	White	0	None/Unknown	No/Unknown	0	98	No	No	No	No	Blank(s)	Single (never married)	Localized	Blank(s)
556792	85+ years	Female	2011	Asian or Pacific Islander	C34.1-Upper lobe, lung	8022	Left - origin of primary	Positive histology	8022/3: Pleomorphic carcinoma	Regional	Regional	Blank(s)	Blank(s)	Blank(s)	Blank(s)	IIA	T2b	N0	M0	IB	T2	N0	M0	60	430	Dead (missing/unknown COD)	Dead (missing/unknown COD)	10	Dead	One primary only	Yes	1	1	Other (American Indian/AK Native, Asian/Pacific Islander)	85+ years	Filipino	45	None/Unknown	No/Unknown	6	0	No	No	No	No	Blank(s)	Widowed	Regional	Blank(s)
557594	85+ years	Male	2011	White	C34.1-Upper lobe, lung	8032	Right - origin of primary	Positive histology	8032/3: Spindle cell carcinoma, NOS	Distant	Distant	Blank(s)	Blank(s)	Blank(s)	Blank(s)	IV	T3	N1	M1a	IIIB	T4	N1	M0	50	600	Dead (attributable to this cancer dx)	Alive or dead due to cancer	6	Dead	One primary only	Yes	1	1	White	85+ years	White	0	None/Unknown	Yes	0	98	No	No	No	No	Blank(s)	Married (including common law)	Distant	Blank(s)
558588	70-74 years	Male	2012	White	C34.3-Lower lobe, lung	8022	Left - origin of primary	Positive histology	8022/3: Pleomorphic carcinoma	Localized	Localized	Blank(s)	Blank(s)	Blank(s)	Blank(s)	IA	T1a	N0	M0	IA	T1	N0	M0	15	100	Alive or dead of other cause	Alive or dead due to cancer	76	Alive	One primary only	Yes	1	1	White	73 years	White	33	None/Unknown	No/Unknown	13	0	No	No	No	No	Blank(s)	Married (including common law)	Localized	Blank(s)
558895	85+ years	Female	2011	White	C34.1-Upper lobe, lung	8032	Left - origin of primary	Positive histology	8032/3: Spindle cell carcinoma, NOS	Regional	Regional	Blank(s)	Blank(s)	Blank(s)	Blank(s)	IIIA	T3	N2	M0	IIIA	T3	N2	M0	100	600	Dead (attributable to this cancer dx)	Alive or dead due to cancer	2	Dead	One primary only	Yes	1	1	White	85+ years	White	0	None/Unknown	No/Unknown	0	98	No	No	No	No	Blank(s)	Widowed	Regional	Blank(s)
559123	50-54 years	Female	2012	White	C34.1-Upper lobe, lung	8022	Right - origin of primary	Positive histology	8022/3: Pleomorphic carcinoma	Regional	Regional	Blank(s)	Blank(s)	Blank(s)	Blank(s)	IIIA	T3	N1	M0	IIIA	T3	N1	M0	95	570	Dead (attributable to this cancer dx)	Alive or dead due to cancer	9	Dead	One primary only	Yes	1	1	White	52 years	White	30	None/Unknown	Yes	16	4	No	No	No	No	Blank(s)	Married (including common law)	Regional	Blank(s)
560248	65-69 years	Male	2012	White	C34.8-Overlapping lesion of lung	8031	Right - origin of primary	Positive histology	8031/3: Giant cell carcinoma	Localized	Localized	Blank(s)	Blank(s)	Blank(s)	Blank(s)	IA	T1b	N0	M0	IA	T1	N0	M0	30	100	Dead (attributable to this cancer dx)	Alive or dead due to cancer	34	Dead	One primary only	Yes	1	1	White	68 years	White	21	None/Unknown	No/Unknown	0	98	No	No	No	No	Blank(s)	Married (including common law)	Localized	Blank(s)
561120	75-79 years	Male	2011	White	C34.1-Upper lobe, lung	8032	Right - origin of primary	Positive exfoliative cytology, no positive histology	8032/3: Spindle cell carcinoma, NOS	Distant	Distant	Blank(s)	Blank(s)	Blank(s)	Blank(s)	IV	T4	N0	M1b	IV	T4	N0	M1	106	750	Alive or dead of other cause	Dead (attributable to causes other than this cancer dx)	2	Dead	One primary only	Yes	1	1	White	79 years	White	0	Beam radiation	Yes	0	98	Yes	No	No	Yes	Blank(s)	Married (including common law)	Distant	Blank(s)
562039	75-79 years	Male	2012	White	C34.3-Lower lobe, lung	8032	Right - origin of primary	Positive histology	8032/3: Spindle cell carcinoma, NOS	Localized	Localized	Blank(s)	Blank(s)	Blank(s)	Blank(s)	IIB	T3	N0	M0	IB	T2	N0	M0	95	100	Dead (attributable to this cancer dx)	Alive or dead due to cancer	2	Dead	One primary only	Yes	1	1	White	75 years	White	30	None/Unknown	No/Unknown	7	0	No	No	No	No	Blank(s)	Married (including common law)	Localized	Blank(s)
562476	80-84 years	Female	2012	White	C34.1-Upper lobe, lung	8032	Right - origin of primary	Positive histology	8032/3: Spindle cell carcinoma, NOS	Distant	Distant	Blank(s)	Blank(s)	Blank(s)	Blank(s)	IV	T4	N0	M1a	IV	T4	N0	M1	62	100	Dead (attributable to this cancer dx)	Alive or dead due to cancer	6	Dead	One primary only	Yes	1	1	White	82 years	White	0	None/Unknown	No/Unknown	0	98	No	No	No	Yes	Blank(s)	Widowed	Distant	Blank(s)
567337	70-74 years	Female	2012	White	C34.1-Upper lobe, lung	8032	Right - origin of primary	Positive histology	8032/3: Spindle cell carcinoma, NOS	Regional	Regional	Blank(s)	Blank(s)	Blank(s)	Blank(s)	IIB	T3	N0	M0	IIIB	T4	N0	M0	27	100	Alive or dead of other cause	Dead (attributable to causes other than this cancer dx)	18	Dead	One primary only	Yes	1	1	White	74 years	White	0	None/Unknown	No/Unknown	0	98	No	No	No	No	Blank(s)	Married (including common law)	Regional	Blank(s)
568319	80-84 years	Female	2012	White	C34.1-Upper lobe, lung	8022	Left - origin of primary	Positive histology	8022/3: Pleomorphic carcinoma	Localized	Localized	Blank(s)	Blank(s)	Blank(s)	Blank(s)	IA	T1b	N0	M0	IA	T1	N0	M0	25	100	Dead (attributable to this cancer dx)	Alive or dead due to cancer	13	Dead	One primary only	Yes	1	1	White	80 years	White	0	Beam radiation	No/Unknown	0	98	No	No	No	No	Blank(s)	Divorced	Localized	Blank(s)
568717	75-79 years	Male	2013	White	C34.1-Upper lobe, lung	8022	Left - origin of primary	Positive histology	8022/3: Pleomorphic carcinoma	Distant	Distant	Blank(s)	Blank(s)	Blank(s)	Blank(s)	IIB	T3	N0	M0	IIB	T3	N0	M0	55	730	Alive or dead of other cause	Alive or dead due to cancer	70	Alive	One primary only	Yes	1	1	White	77 years	White	46	None/Unknown	Yes	9	0	No	No	No	No	Blank(s)	Unknown	Distant	Blank(s)
569608	75-79 years	Female	2013	White	C34.2-Middle lobe, lung	8032	Right - origin of primary	Positive histology	8032/3: Spindle cell carcinoma, NOS	Localized	Localized	Blank(s)	Blank(s)	Blank(s)	Blank(s)	IB	T2a	N0	M0	IB	T2	N0	M0	40	100	Alive or dead of other cause	Alive or dead due to cancer	69	Alive	One primary only	Yes	1	1	White	75 years	White	33	None/Unknown	No/Unknown	1	0	No	No	No	No	Blank(s)	Married (including common law)	Localized	Blank(s)
569625	85+ years	Male	2013	White	C34.1-Upper lobe, lung	8022	Left - origin of primary	Positive histology	8022/3: Pleomorphic carcinoma	Distant	Distant	Blank(s)	Blank(s)	Blank(s)	Blank(s)	IV	T3	N2	M1b	IV	T3	N2	M1	42	600	Dead (attributable to this cancer dx)	Alive or dead due to cancer	2	Dead	One primary only	Yes	1	1	White	85+ years	White	0	None/Unknown	No/Unknown	0	98	Yes	No	No	Yes	Blank(s)	Widowed	Distant	Blank(s)
570057	35-39 years	Male	2013	White	C34.1-Upper lobe, lung	8022	Left - origin of primary	Positive histology	8022/3: Pleomorphic carcinoma	Distant	Distant	Blank(s)	Blank(s)	Blank(s)	Blank(s)	IIIB	T1a	N3	M0	IIIB	T1	N3	M0	17	100	Alive or dead of other cause	Alive or dead due to cancer	31	Alive	One primary only	Yes	1	1	White	39 years	White	0	Beam radiation	Yes	1	1	No	No	No	No	Blank(s)	Married (including common law)	Distant	Blank(s)
570480	70-74 years	Male	2012	White	C34.1-Upper lobe, lung	8031	Right - origin of primary	Positive histology	8031/3: Giant cell carcinoma	Distant	Distant	Blank(s)	Blank(s)	Blank(s)	Blank(s)	IV	T4	N1	M1a	IV	T4	N1	M1	120	730	Dead (attributable to this cancer dx)	Alive or dead due to cancer	0	Dead	One primary only	Yes	1	1	White	74 years	White	0	Refused (1988+)	No/Unknown	0	98	No	No	No	Yes	Blank(s)	Single (never married)	Distant	Blank(s)
571703	55-59 years	Female	2013	White	C34.1-Upper lobe, lung	8032	Left - origin of primary	Positive histology	8032/3: Spindle cell carcinoma, NOS	Distant	Distant	Blank(s)	Blank(s)	Blank(s)	Blank(s)	IV	T3	N1	M1b	IV	T3	N1	M1	66	730	Dead (attributable to this cancer dx)	Alive or dead due to cancer	11	Dead	One primary only	Yes	1	1	White	55 years	White	0	Beam radiation	Yes	0	98	No	Yes	No	No	Blank(s)	Married (including common law)	Distant	Blank(s)
571820	80-84 years	Male	2012	White	C34.3-Lower lobe, lung	8022	Left - origin of primary	Positive histology	8022/3: Pleomorphic carcinoma	Distant	Distant	Blank(s)	Blank(s)	Blank(s)	Blank(s)	IV	T3	N0	M1b	IV	T4	N0	M1	72	730	Dead (attributable to this cancer dx)	Alive or dead due to cancer	0	Dead	One primary only	Yes	1	1	White	80 years	White	0	None/Unknown	No/Unknown	0	98	No	No	Yes	Yes	Blank(s)	Married (including common law)	Distant	Blank(s)
572357	75-79 years	Female	2013	Asian or Pacific Islander	C34.1-Upper lobe, lung	8022	Right - origin of primary	Positive histology	8022/3: Pleomorphic carcinoma	Regional	Regional	Blank(s)	Blank(s)	Blank(s)	Blank(s)	IB	T2a	N0	M0	IB	T2	N0	M0	46	430	Alive or dead of other cause	Alive or dead due to cancer	66	Alive	One primary only	Yes	1	1	Other (American Indian/AK Native, Asian/Pacific Islander)	78 years	Japanese	33	None/Unknown	No/Unknown	7	0	No	No	No	No	Blank(s)	Married (including common law)	Regional	Blank(s)
572850	60-64 years	Female	2013	White	C34.1-Upper lobe, lung	8032	Right - origin of primary	Positive histology	8032/3: Spindle cell carcinoma, NOS	Distant	Distant	Blank(s)	Blank(s)	Blank(s)	Blank(s)	IV	T1a	N2	M1a	IIIB	T4	N2	M0	10	100	Alive or dead of other cause	Alive or dead due to cancer	62	Alive	One primary only	Yes	1	1	White	62 years	White	0	None/Unknown	Yes	95	95	No	No	No	No	Blank(s)	Married (including common law)	Distant	Blank(s)
573224	55-59 years	Female	2013	White	C34.1-Upper lobe, lung	8022	Left - origin of primary	Positive histology	8022/3: Pleomorphic carcinoma	Regional	Regional	Blank(s)	Blank(s)	Blank(s)	Blank(s)	IIB	T3	N0	M0	IIB	T3	N0	M0	88	600	Dead (attributable to this cancer dx)	Alive or dead due to cancer	9	Dead	One primary only	Yes	1	1	White	58 years	White	30	Beam radiation	No/Unknown	4	0	No	No	No	No	Blank(s)	Divorced	Regional	Blank(s)
573612	65-69 years	Male	2013	Asian or Pacific Islander	C34.1-Upper lobe, lung	8031	Right - origin of primary	Positive histology	8031/3: Giant cell carcinoma	Regional	Regional	Blank(s)	Blank(s)	Blank(s)	Blank(s)	IIIB	T4	N2	M0	IIIB	T4	N2	M0	122	700	Dead (attributable to this cancer dx)	Alive or dead due to cancer	27	Dead	One primary only	Yes	1	1	Other (American Indian/AK Native, Asian/Pacific Islander)	66 years	Other Asian (1991+)	0	Beam radiation	Yes	95	95	No	No	No	No	Blank(s)	Married (including common law)	Regional	Blank(s)
574229	70-74 years	Female	2013	White	C34.3-Lower lobe, lung	8032	Left - origin of primary	Positive histology	8032/3: Spindle cell carcinoma, NOS	Distant	Distant	Blank(s)	Blank(s)	Blank(s)	Blank(s)	IV	T3	N2	M1b	IV	T4	N2	M1	46	100	Dead (attributable to this cancer dx)	Alive or dead due to cancer	2	Dead	One primary only	Yes	1	1	White	71 years	White	0	None/Unknown	No/Unknown	0	98	Yes	Yes	No	No	Blank(s)	Divorced	Distant	Blank(s)
574357	70-74 years	Female	2013	White	C34.1-Upper lobe, lung	8022	Right - origin of primary	Positive histology	8022/3: Pleomorphic carcinoma	Regional	Regional	Blank(s)	Blank(s)	Blank(s)	Blank(s)	IB	T2a	N0	M0	IB	T2	N0	M0	27	410	Dead (attributable to this cancer dx)	Alive or dead due to cancer	13	Dead	One primary only	Yes	1	1	White	72 years	White	30	None/Unknown	No/Unknown	7	0	No	No	No	No	Blank(s)	Widowed	Regional	Blank(s)
574613	65-69 years	Female	2013	White	C34.1-Upper lobe, lung	8031	Right - origin of primary	Positive histology	8031/3: Giant cell carcinoma	Localized	Localized	Blank(s)	Blank(s)	Blank(s)	Blank(s)	IIB	T3	N0	M0	IB	T2	N0	M0	105	100	Alive or dead of other cause	Alive or dead due to cancer	60	Alive	One primary only	Yes	1	1	White	65 years	White	56	None/Unknown	Yes	13	0	No	No	No	No	Blank(s)	Married (including common law)	Localized	Blank(s)
574792	65-69 years	Male	2013	White	C34.0-Main bronchus	8031	Right - origin of primary	Positive histology	8031/3: Giant cell carcinoma	Distant	Distant	Blank(s)	Blank(s)	Blank(s)	Blank(s)	IV	T4	N0	M1b	IV	T4	N0	M1	54	700	Dead (attributable to this cancer dx)	Alive or dead due to cancer	2	Dead	One primary only	Yes	1	1	White	68 years	White	0	Beam radiation	No/Unknown	0	98	No	No	No	No	Blank(s)	Married (including common law)	Distant	Blank(s)
576485	60-64 years	Male	2014	White	C34.1-Upper lobe, lung	8022	Right - origin of primary	Positive histology	8022/3: Pleomorphic carcinoma	Distant	Distant	Blank(s)	Blank(s)	Blank(s)	Blank(s)	IV	T3	N2	M1b	IV	T3	N2	M1	78	570	Dead (attributable to this cancer dx)	Alive or dead due to cancer	1	Dead	One primary only	Yes	1	1	White	61 years	White	0	None/Unknown	No/Unknown	0	98	No	No	Yes	No	Blank(s)	Single (never married)	Distant	Blank(s)
577663	45-49 years	Male	2014	White	C34.1-Upper lobe, lung	8022	Left - origin of primary	Positive histology	8022/3: Pleomorphic carcinoma	Regional	Regional	Blank(s)	Blank(s)	Blank(s)	Blank(s)	IIB	T2b	N1	M0	IIB	T2	N1	M0	70	420	Alive or dead of other cause	Alive or dead due to cancer	33	Alive	One primary only	Yes	1	1	White	49 years	White	33	None/Unknown	Yes	15	7	No	No	No	No	Blank(s)	Married (including common law)	Regional	Blank(s)
578525	80-84 years	Male	2014	White	C34.2-Middle lobe, lung	8032	Right - origin of primary	Positive histology	8032/3: Spindle cell carcinoma, NOS	Distant	Distant	Blank(s)	Blank(s)	Blank(s)	Blank(s)	IV	T4	N0	M1b	IV	T4	N0	M1	92	700	Dead (attributable to this cancer dx)	Alive or dead due to cancer	0	Dead	One primary only	Yes	1	1	White	81 years	White	0	None/Unknown	No/Unknown	0	98	No	No	No	No	Blank(s)	Married (including common law)	Distant	Blank(s)
578606	55-59 years	Male	2014	White	C34.3-Lower lobe, lung	8022	Right - origin of primary	Positive histology	8022/3: Pleomorphic carcinoma	Localized	Localized	Blank(s)	Blank(s)	Blank(s)	Blank(s)	IIB	T3	N0	M0	IB	T2	N0	M0	95	100	Alive or dead of other cause	Alive or dead due to cancer	52	Alive	One primary only	Yes	1	1	White	56 years	White	33	None/Unknown	No/Unknown	8	0	No	No	No	No	Blank(s)	Married (including common law)	Localized	Blank(s)
578655	70-74 years	Female	2014	White	C34.1-Upper lobe, lung	8031	Left - origin of primary	Positive histology	8031/3: Giant cell carcinoma	Regional	Regional	Blank(s)	Blank(s)	Blank(s)	Blank(s)	IIA	T1b	N1	M0	IIA	T1	N1	M0	24	100	Alive or dead of other cause	Alive or dead due to cancer	56	Alive	One primary only	Yes	1	1	White	70 years	White	33	None/Unknown	Yes	98	1	No	No	No	No	Blank(s)	Married (including common law)	Regional	Blank(s)
578726	60-64 years	Male	2013	White	C34.1-Upper lobe, lung	8022	Right - origin of primary	Positive histology	8022/3: Pleomorphic carcinoma	Localized	Localized	Blank(s)	Blank(s)	Blank(s)	Blank(s)	IA	T1a	N0	M0	IA	T1	N0	M0	10	100	Dead (attributable to this cancer dx)	Alive or dead due to cancer	58	Dead	One primary only	Yes	1	1	White	62 years	White	33	None/Unknown	No/Unknown	4	0	No	No	No	No	Blank(s)	Unknown	Localized	Blank(s)
579102	55-59 years	Male	2014	Asian or Pacific Islander	C34.1-Upper lobe, lung	8032	Right - origin of primary	Positive histology	8032/3: Spindle cell carcinoma, NOS	Distant	Distant	Blank(s)	Blank(s)	Blank(s)	Blank(s)	IV	T4	N2	M1a	IV	T4	N2	M1	50	700	Dead (attributable to this cancer dx)	Alive or dead due to cancer	5	Dead	One primary only	Yes	1	1	Other (American Indian/AK Native, Asian/Pacific Islander)	59 years	Vietnamese (1988+)	0	Beam radiation	Yes	0	98	No	No	No	No	Blank(s)	Married (including common law)	Distant	Blank(s)
580011	80-84 years	Male	2014	White	C34.1-Upper lobe, lung	8022	Right - origin of primary	Positive histology	8022/3: Pleomorphic carcinoma	Distant	Distant	Blank(s)	Blank(s)	Blank(s)	Blank(s)	IV	T3	N0	M1b	IV	T4	N0	M1	77	600	Dead (attributable to this cancer dx)	Alive or dead due to cancer	0	Dead	One primary only	Yes	1	1	White	84 years	White	0	Beam radiation	No/Unknown	0	98	Yes	Yes	No	No	Blank(s)	Married (including common law)	Distant	Blank(s)
581022	75-79 years	Male	2014	White	C34.1-Upper lobe, lung	8032	Left - origin of primary	Positive histology	8032/3: Spindle cell carcinoma, NOS	Distant	Distant	Blank(s)	Blank(s)	Blank(s)	Blank(s)	IV	T2a	N2	M1a	IV	T2	N2	M1	43	100	Alive or dead of other cause	Alive or dead due to cancer	53	Alive	One primary only	Yes	1	1	White	76 years	White	0	None/Unknown	Yes	0	98	No	No	No	Yes	Blank(s)	Widowed	Distant	Blank(s)
581210	65-69 years	Female	2013	Asian or Pacific Islander	C34.3-Lower lobe, lung	8032	Left - origin of primary	Positive histology	8032/3: Spindle cell carcinoma, NOS	Distant	Distant	Blank(s)	Blank(s)	Blank(s)	Blank(s)	IV	T4	N2	M1a	IIIB	T4	N2	M0	113	740	Dead (attributable to this cancer dx)	Alive or dead due to cancer	0	Dead	One primary only	Yes	1	1	Other (American Indian/AK Native, Asian/Pacific Islander)	68 years	Filipino	0	Beam radiation	No/Unknown	0	98	No	No	No	No	Blank(s)	Divorced	Distant	Blank(s)
581627	65-69 years	Male	2014	White	C34.3-Lower lobe, lung	8031	Left - origin of primary	Positive histology	8031/3: Giant cell carcinoma	Distant	Distant	Blank(s)	Blank(s)	Blank(s)	Blank(s)	IV	T3	N2	M1b	IV	T2	N2	M1	71	100	Dead (attributable to this cancer dx)	Alive or dead due to cancer	0	Dead	One primary only	Yes	1	1	White	69 years	White	0	None/Unknown	No/Unknown	0	98	No	Yes	No	No	Blank(s)	Married (including common law)	Distant	Blank(s)
582171	65-69 years	Female	2014	White	C34.1-Upper lobe, lung	8022	Left - origin of primary	Positive histology	8022/3: Pleomorphic carcinoma	Localized	Localized	Blank(s)	Blank(s)	Blank(s)	Blank(s)	IA	T1b	N0	M0	IA	T1	N0	M0	25	100	Alive or dead of other cause	Alive or dead due to cancer	50	Alive	One primary only	Yes	1	1	White	69 years	White	30	None/Unknown	No/Unknown	10	0	No	No	No	No	Blank(s)	Married (including common law)	Localized	Blank(s)
582212	60-64 years	Male	2014	American Indian/Alaska Native	C34.2-Middle lobe, lung	8032	Right - origin of primary	Positive histology	8032/3: Spindle cell carcinoma, NOS	Distant	Distant	Blank(s)	Blank(s)	Blank(s)	Blank(s)	IV	T1b	N0	M1b	IV	T1	N0	M1	27	300	Dead (attributable to this cancer dx)	Alive or dead due to cancer	0	Dead	One primary only	Yes	1	1	Other (American Indian/AK Native, Asian/Pacific Islander)	63 years	American Indian/Alaska Native	0	None/Unknown	No/Unknown	0	98	No	No	Yes	No	Blank(s)	Married (including common law)	Distant	Blank(s)
583002	55-59 years	Male	2014	White	C34.1-Upper lobe, lung	8032	Right - origin of primary	Positive histology	8032/3: Spindle cell carcinoma, NOS	Distant	Distant	Blank(s)	Blank(s)	Blank(s)	Blank(s)	IV	T4	N2	M1b	IV	T2	N2	M1	190	100	Dead (attributable to this cancer dx)	Alive or dead due to cancer	18	Dead	One primary only	Yes	1	1	White	55 years	White	0	None/Unknown	Yes	0	98	Yes	No	No	Yes	Blank(s)	Married (including common law)	Distant	Blank(s)
584425	85+ years	Male	2014	White	C34.3-Lower lobe, lung	8032	Left - origin of primary	Positive histology	8032/3: Spindle cell carcinoma, NOS	Distant	Distant	Blank(s)	Blank(s)	Blank(s)	Blank(s)	IV	T3	N0	M1b	IV	T4	N0	M1	155	730	Dead (attributable to this cancer dx)	Alive or dead due to cancer	0	Dead	One primary only	Yes	1	1	White	85+ years	White	0	None/Unknown	No/Unknown	0	98	Yes	No	No	Yes	Blank(s)	Married (including common law)	Distant	Blank(s)
584645	85+ years	Female	2014	White	C34.3-Lower lobe, lung	8032	Left - origin of primary	Positive histology	8032/3: Spindle cell carcinoma, NOS	Distant	Distant	Blank(s)	Blank(s)	Blank(s)	Blank(s)	IV	T4	N2	M1b	IV	T4	N2	M1	79	710	Dead (attributable to this cancer dx)	Alive or dead due to cancer	3	Dead	One primary only	Yes	1	1	White	85+ years	White	0	None/Unknown	No/Unknown	0	98	No	No	No	No	Blank(s)	Widowed	Distant	Blank(s)
589275	80-84 years	Male	2015	White	C34.1-Upper lobe, lung	8032	Right - origin of primary	Positive histology	8032/3: Spindle cell carcinoma, NOS	Distant	Distant	Blank(s)	Blank(s)	Blank(s)	Blank(s)	IV	T4	N1	M1b	IV	T4	N1	M1	71	600	Dead (attributable to this cancer dx)	Alive or dead due to cancer	3	Dead	One primary only	Yes	1	1	White	80 years	White	0	None/Unknown	Yes	0	98	Yes	No	Yes	Yes	Blank(s)	Married (including common law)	Distant	Blank(s)
590816	55-59 years	Female	2015	White	C34.1-Upper lobe, lung	8032	Right - origin of primary	Positive histology	8032/3: Spindle cell carcinoma, NOS	Distant	Distant	Blank(s)	Blank(s)	Blank(s)	Blank(s)	IV	T2a	N2	M1b	IV	T2	N2	M1	48	100	Dead (attributable to this cancer dx)	Alive or dead due to cancer	4	Dead	One primary only	Yes	1	1	White	55 years	White	0	None/Unknown	Yes	0	98	No	No	No	No	Blank(s)	Divorced	Distant	Blank(s)
591175	65-69 years	Male	2015	White	C34.1-Upper lobe, lung	8031	Left - origin of primary	Positive histology	8031/3: Giant cell carcinoma	Distant	Distant	Blank(s)	Blank(s)	Blank(s)	Blank(s)	IV	T4	N3	M1b	IV	T4	N3	M1	73	750	Dead (attributable to this cancer dx)	Alive or dead due to cancer	1	Dead	One primary only	Yes	1	1	White	67 years	White	0	None/Unknown	No/Unknown	0	98	Yes	No	Yes	Yes	Blank(s)	Single (never married)	Distant	Blank(s)
591552	75-79 years	Male	2016	Asian or Pacific Islander	C34.3-Lower lobe, lung	8032	Left - origin of primary	Positive histology	8032/3: Spindle cell carcinoma, NOS	Distant	Distant	Blank(s)	Blank(s)	Blank(s)	Blank(s)	Blank(s)	Blank(s)	Blank(s)	Blank(s)	Blank(s)	Blank(s)	Blank(s)	Blank(s)	Blank(s)	Blank(s)	Dead (attributable to this cancer dx)	Alive or dead due to cancer	6	Dead	One primary only	Yes	1	1	Other (American Indian/AK Native, Asian/Pacific Islander)	75 years	Vietnamese (1988+)	0	None/Unknown	No/Unknown	0	98	Yes	Yes	No	No	34	Married (including common law)	Distant	c2A
593043	80-84 years	Female	2015	White	C34.1-Upper lobe, lung	8022	Left - origin of primary	Positive histology	8022/3: Pleomorphic carcinoma	Regional	Regional	Blank(s)	Blank(s)	Blank(s)	Blank(s)	IB	T2a	N0	M0	IB	T2	N0	M0	23	430	Alive or dead of other cause	Alive or dead due to cancer	37	Alive	One primary only	Yes	1	1	White	84 years	White	33	None/Unknown	No/Unknown	8	0	No	No	No	No	Blank(s)	Separated	Regional	Blank(s)
593410	80-84 years	Male	2015	White	C34.1-Upper lobe, lung	8032	Right - origin of primary	Positive histology	8032/3: Spindle cell carcinoma, NOS	Regional	Regional	Blank(s)	Blank(s)	Blank(s)	Blank(s)	IIA	T2b	N0	M0	IB	T2	N0	M0	39	460	Dead (attributable to this cancer dx)	Alive or dead due to cancer	12	Dead	One primary only	Yes	1	1	White	80 years	White	20	None/Unknown	Yes	0	98	No	No	No	No	Blank(s)	Married (including common law)	Regional	Blank(s)
593530	60-64 years	Male	2013	White	C34.2-Middle lobe, lung	8032	Right - origin of primary	Positive histology	8032/3: Spindle cell carcinoma, NOS	Distant	Distant	Blank(s)	Blank(s)	Blank(s)	Blank(s)	IV	T3	N2	M1b	IV	T4	N2	M1	32	100	Dead (attributable to this cancer dx)	Alive or dead due to cancer	8	Dead	One primary only	Yes	1	1	White	60 years	White	0	Beam radiation	Yes	0	98	No	Yes	No	No	Blank(s)	Married (including common law)	Distant	Blank(s)
595482	75-79 years	Male	2016	White	C34.3-Lower lobe, lung	8031	Left - origin of primary	Positive histology	8031/3: Giant cell carcinoma	Distant	Distant	Blank(s)	Blank(s)	Blank(s)	Blank(s)	Blank(s)	Blank(s)	Blank(s)	Blank(s)	Blank(s)	Blank(s)	Blank(s)	Blank(s)	Blank(s)	Blank(s)	Alive or dead of other cause	Alive or dead due to cancer	32	Alive	One primary only	Yes	1	1	White	79 years	White	0	Beam radiation	Yes	0	98	Yes	No	No	No	89	Married (including common law)	Distant	c3
595619	80-84 years	Female	2016	White	C34.3-Lower lobe, lung	8032	Left - origin of primary	Positive histology	8032/3: Spindle cell carcinoma, NOS	Distant	Distant	Blank(s)	Blank(s)	Blank(s)	Blank(s)	Blank(s)	Blank(s)	Blank(s)	Blank(s)	Blank(s)	Blank(s)	Blank(s)	Blank(s)	Blank(s)	Blank(s)	Dead (attributable to this cancer dx)	Alive or dead due to cancer	0	Dead	One primary only	Yes	1	1	White	80 years	White	0	None/Unknown	No/Unknown	0	98	No	No	No	No	45	Widowed	Distant	c2
596014	80-84 years	Male	2016	White	C34.3-Lower lobe, lung	8022	Left - origin of primary	Positive histology	8022/3: Pleomorphic carcinoma	Regional	Regional	Blank(s)	Blank(s)	Blank(s)	Blank(s)	Blank(s)	Blank(s)	Blank(s)	Blank(s)	Blank(s)	Blank(s)	Blank(s)	Blank(s)	Blank(s)	Blank(s)	Dead (attributable to this cancer dx)	Alive or dead due to cancer	1	Dead	One primary only	Yes	1	1	White	82 years	White	0	None/Unknown	No/Unknown	0	98	No	No	No	No	105	Married (including common law)	Regional	c3
596388	80-84 years	Male	2016	White	C34.3-Lower lobe, lung	8032	Right - origin of primary	Positive histology	8032/3: Spindle cell carcinoma, NOS	Localized	Localized	Blank(s)	Blank(s)	Blank(s)	Blank(s)	Blank(s)	Blank(s)	Blank(s)	Blank(s)	Blank(s)	Blank(s)	Blank(s)	Blank(s)	Blank(s)	Blank(s)	Alive or dead of other cause	Alive or dead due to cancer	32	Alive	One primary only	Yes	1	1	White	83 years	White	0	Beam radiation	No/Unknown	0	98	No	No	No	No	15	Married (including common law)	Localized	c1
597158	70-74 years	Male	2016	Asian or Pacific Islander	C34.1-Upper lobe, lung	8032	Left - origin of primary	Positive histology	8032/3: Spindle cell carcinoma, NOS	Distant	Distant	Blank(s)	Blank(s)	Blank(s)	Blank(s)	Blank(s)	Blank(s)	Blank(s)	Blank(s)	Blank(s)	Blank(s)	Blank(s)	Blank(s)	Blank(s)	Blank(s)	Dead (attributable to this cancer dx)	Alive or dead due to cancer	5	Dead	One primary only	Yes	1	1	Other (American Indian/AK Native, Asian/Pacific Islander)	70 years	Asian Indian (2010+)	0	None/Unknown	Yes	0	98	No	No	Yes	No	44	Married (including common law)	Distant	c2A
597926	70-74 years	Female	2016	White	C34.1-Upper lobe, lung	8022	Right - origin of primary	Positive histology	8022/3: Pleomorphic carcinoma	Regional	Regional	Blank(s)	Blank(s)	Blank(s)	Blank(s)	Blank(s)	Blank(s)	Blank(s)	Blank(s)	Blank(s)	Blank(s)	Blank(s)	Blank(s)	Blank(s)	Blank(s)	Dead (attributable to this cancer dx)	Alive or dead due to cancer	5	Dead	One primary only	Yes	1	1	White	74 years	White	33	None/Unknown	No/Unknown	97	97	No	No	No	No	25	Divorced	Regional	p3
599056	80-84 years	Female	2016	White	C34.3-Lower lobe, lung	8022	Right - origin of primary	Positive histology	8022/3: Pleomorphic carcinoma	Regional	Regional	Blank(s)	Blank(s)	Blank(s)	Blank(s)	Blank(s)	Blank(s)	Blank(s)	Blank(s)	Blank(s)	Blank(s)	Blank(s)	Blank(s)	Blank(s)	Blank(s)	Dead (attributable to this cancer dx)	Alive or dead due to cancer	4	Dead	One primary only	Yes	1	1	White	82 years	White	33	None/Unknown	No/Unknown	24	2	No	No	No	No	131	Divorced	Regional	p3
599790	55-59 years	Male	2016	White	C34.1-Upper lobe, lung	8022	Right - origin of primary	Positive histology	8022/3: Pleomorphic carcinoma	Distant	Distant	Blank(s)	Blank(s)	Blank(s)	Blank(s)	Blank(s)	Blank(s)	Blank(s)	Blank(s)	Blank(s)	Blank(s)	Blank(s)	Blank(s)	Blank(s)	Blank(s)	Dead (attributable to this cancer dx)	Alive or dead due to cancer	3	Dead	One primary only	Yes	1	1	White	59 years	White	0	None/Unknown	Yes	0	98	No	No	No	No	145	Married (including common law)	Distant	c3
600462	55-59 years	Female	2016	White	C34.8-Overlapping lesion of lung	8022	Right - origin of primary	Positive histology	8022/3: Pleomorphic carcinoma	Regional	Regional	Blank(s)	Blank(s)	Blank(s)	Blank(s)	Blank(s)	Blank(s)	Blank(s)	Blank(s)	Blank(s)	Blank(s)	Blank(s)	Blank(s)	Blank(s)	Blank(s)	Alive or dead of other cause	Alive or dead due to cancer	25	Alive	One primary only	Yes	1	1	White	58 years	White	33	None/Unknown	Yes	21	0	No	No	No	No	55	Single (never married)	Regional	p2B
601735	65-69 years	Male	2016	Black	C34.3-Lower lobe, lung	8022	Right - origin of primary	Positive histology	8022/3: Pleomorphic carcinoma	Localized	Localized	Blank(s)	Blank(s)	Blank(s)	Blank(s)	Blank(s)	Blank(s)	Blank(s)	Blank(s)	Blank(s)	Blank(s)	Blank(s)	Blank(s)	Blank(s)	Blank(s)	Dead (attributable to this cancer dx)	Alive or dead due to cancer	1	Dead	One primary only	Yes	1	1	Black	67 years	Black	0	None/Unknown	No/Unknown	0	98	No	No	No	No	87	Single (never married)	Localized	c3
601915	65-69 years	Female	2016	White	C34.1-Upper lobe, lung	8022	Right - origin of primary	Positive histology	8022/3: Pleomorphic carcinoma	Distant	Distant	Blank(s)	Blank(s)	Blank(s)	Blank(s)	Blank(s)	Blank(s)	Blank(s)	Blank(s)	Blank(s)	Blank(s)	Blank(s)	Blank(s)	Blank(s)	Blank(s)	Dead (attributable to this cancer dx)	Alive or dead due to cancer	5	Dead	One primary only	Yes	1	1	White	68 years	White	33	Beam radiation	No/Unknown	4	2	No	No	No	No	55	Married (including common law)	Distant	p2B
602069	60-64 years	Male	2017	Asian or Pacific Islander	C34.3-Lower lobe, lung	8032	Left - origin of primary	Positive histology	8032/3: Spindle cell carcinoma, NOS	Localized	Localized	Blank(s)	Blank(s)	Blank(s)	Blank(s)	Blank(s)	Blank(s)	Blank(s)	Blank(s)	Blank(s)	Blank(s)	Blank(s)	Blank(s)	Blank(s)	Blank(s)	Alive or dead of other cause	Alive or dead due to cancer	21	Alive	One primary only	Yes	1	1	Other (American Indian/AK Native, Asian/Pacific Islander)	62 years	Vietnamese (1988+)	33	None/Unknown	No/Unknown	29	0	No	No	No	No	64	Married (including common law)	Localized	p2B
604153	80-84 years	Male	2017	White	C34.1-Upper lobe, lung	8032	Left - origin of primary	Positive exfoliative cytology, no positive histology	8032/3: Spindle cell carcinoma, NOS	Distant	Distant	Blank(s)	Blank(s)	Blank(s)	Blank(s)	Blank(s)	Blank(s)	Blank(s)	Blank(s)	Blank(s)	Blank(s)	Blank(s)	Blank(s)	Blank(s)	Blank(s)	Dead (attributable to this cancer dx)	Alive or dead due to cancer	4	Dead	One primary only	Yes	1	1	White	82 years	White	0	None/Unknown	Yes	0	98	No	No	No	Yes	33	Widowed	Distant	c2
604164	70-74 years	Female	2016	White	C34.2-Middle lobe, lung	8032	Right - origin of primary	Positive histology	8032/3: Spindle cell carcinoma, NOS	Distant	Distant	Blank(s)	Blank(s)	Blank(s)	Blank(s)	Blank(s)	Blank(s)	Blank(s)	Blank(s)	Blank(s)	Blank(s)	Blank(s)	Blank(s)	Blank(s)	Blank(s)	Dead (attributable to this cancer dx)	Alive or dead due to cancer	9	Dead	One primary only	Yes	1	1	White	74 years	White	0	Beam radiation	Yes	0	98	No	No	No	Yes	59	Widowed	Distant	c4
604345	70-74 years	Male	2016	White	C34.2-Middle lobe, lung	8022	Right - origin of primary	Positive histology	8022/3: Pleomorphic carcinoma	Regional	Regional	Blank(s)	Blank(s)	Blank(s)	Blank(s)	Blank(s)	Blank(s)	Blank(s)	Blank(s)	Blank(s)	Blank(s)	Blank(s)	Blank(s)	Blank(s)	Blank(s)	Alive or dead of other cause	Dead (attributable to causes other than this cancer dx)	4	Dead	One primary only	Yes	1	1	White	73 years	White	0	None/Unknown	No/Unknown	0	98	No	No	No	No	105	Married (including common law)	Regional	c4
606359	60-64 years	Male	2017	White	C34.1-Upper lobe, lung	8032	Right - origin of primary	Positive histology	8032/3: Spindle cell carcinoma, NOS	Distant	Distant	Blank(s)	Blank(s)	Blank(s)	Blank(s)	Blank(s)	Blank(s)	Blank(s)	Blank(s)	Blank(s)	Blank(s)	Blank(s)	Blank(s)	Blank(s)	Blank(s)	Dead (attributable to this cancer dx)	Alive or dead due to cancer	1	Dead	One primary only	Yes	1	1	White	61 years	White	0	None/Unknown	Yes	0	98	No	Yes	No	No	90	Divorced	Distant	c3
606959	80-84 years	Male	2017	White	C34.1-Upper lobe, lung	8022	Left - origin of primary	Positive histology	8022/3: Pleomorphic carcinoma	Localized	Localized	Blank(s)	Blank(s)	Blank(s)	Blank(s)	Blank(s)	Blank(s)	Blank(s)	Blank(s)	Blank(s)	Blank(s)	Blank(s)	Blank(s)	Blank(s)	Blank(s)	Alive or dead of other cause	Alive or dead due to cancer	16	Alive	One primary only	Yes	1	1	White	80 years	White	0	Beam radiation	No/Unknown	0	98	No	No	No	No	35	Widowed	Localized	c2A
607011	75-79 years	Female	2017	White	C34.3-Lower lobe, lung	8980	Right - origin of primary	Positive histology	8980/3: Carcinosarcoma, NOS	Localized	Localized	Blank(s)	Blank(s)	Blank(s)	Blank(s)	Blank(s)	Blank(s)	Blank(s)	Blank(s)	Blank(s)	Blank(s)	Blank(s)	Blank(s)	Blank(s)	Blank(s)	Alive or dead of other cause	Alive or dead due to cancer	17	Alive	One primary only	Yes	1	1	White	78 years	White	30	None/Unknown	No/Unknown	14	0	No	No	No	No	39	Widowed	Localized	p2A
607063	85+ years	Male	2017	White	C34.3-Lower lobe, lung	8022	Left - origin of primary	Positive histology	8022/3: Pleomorphic carcinoma	Localized	Localized	Blank(s)	Blank(s)	Blank(s)	Blank(s)	Blank(s)	Blank(s)	Blank(s)	Blank(s)	Blank(s)	Blank(s)	Blank(s)	Blank(s)	Blank(s)	Blank(s)	Dead (attributable to this cancer dx)	Alive or dead due to cancer	8	Dead	One primary only	Yes	1	1	White	85+ years	White	0	Beam radiation	No/Unknown	0	98	No	No	No	No	30	Widowed	Localized	c1B
607651	60-64 years	Male	2017	White	C34.3-Lower lobe, lung	8031	Left - origin of primary	Positive histology	8031/3: Giant cell carcinoma	Distant	Distant	Blank(s)	Blank(s)	Blank(s)	Blank(s)	Blank(s)	Blank(s)	Blank(s)	Blank(s)	Blank(s)	Blank(s)	Blank(s)	Blank(s)	Blank(s)	Blank(s)	Dead (attributable to this cancer dx)	Alive or dead due to cancer	2	Dead	One primary only	Yes	1	1	White	60 years	White	0	Beam radiation	No/Unknown	0	98	Yes	No	No	No	100	Single (never married)	Distant	c3
610022	80-84 years	Male	2017	White	C34.1-Upper lobe, lung	8022	Left - origin of primary	Positive histology	8022/3: Pleomorphic carcinoma	Localized	Localized	Blank(s)	Blank(s)	Blank(s)	Blank(s)	Blank(s)	Blank(s)	Blank(s)	Blank(s)	Blank(s)	Blank(s)	Blank(s)	Blank(s)	Blank(s)	Blank(s)	Dead (attributable to this cancer dx)	Alive or dead due to cancer	5	Dead	One primary only	Yes	1	1	White	82 years	White	0	Beam radiation	No/Unknown	3	0	No	No	No	No	46	Married (including common law)	Localized	c4
612405	75-79 years	Male	2018	White	C34.3-Lower lobe, lung	8980	Right - origin of primary	Positive histology	8980/3: Carcinosarcoma, NOS	Regional	Blank(s)	T3	N2	M0	3B	Blank(s)	Blank(s)	Blank(s)	Blank(s)	Blank(s)	Blank(s)	Blank(s)	Blank(s)	Blank(s)	Blank(s)	Alive or dead of other cause	Alive or dead due to cancer	3	Alive	One primary only	Yes	1	1	White	78 years	White	0	None/Unknown	No/Unknown	0	98	No	No	No	No	54	Married (including common law)	Regional	Blank(s)
612408	70-74 years	Male	2018	White	C34.1-Upper lobe, lung	8032	Right - origin of primary	Positive histology	8032/3: Spindle cell carcinoma, NOS	Distant	Blank(s)	T3	N2	M1b	4A	Blank(s)	Blank(s)	Blank(s)	Blank(s)	Blank(s)	Blank(s)	Blank(s)	Blank(s)	Blank(s)	Blank(s)	Dead (attributable to this cancer dx)	Alive or dead due to cancer	1	Dead	One primary only	Yes	1	1	White	71 years	White	0	None/Unknown	No/Unknown	0	98	Yes	No	No	No	70	Married (including common law)	Distant	Blank(s)
613431	80-84 years	Male	2018	White	C34.1-Upper lobe, lung	8022	Right - origin of primary	Positive histology	8022/3: Pleomorphic carcinoma	Distant	Blank(s)	T1	N2	M1c	4B	Blank(s)	Blank(s)	Blank(s)	Blank(s)	Blank(s)	Blank(s)	Blank(s)	Blank(s)	Blank(s)	Blank(s)	Dead (attributable to this cancer dx)	Alive or dead due to cancer	5	Dead	One primary only	Yes	1	1	White	81 years	White	0	None/Unknown	No/Unknown	95	95	Yes	No	No	No	35	Married (including common law)	Distant	Blank(s)
613550	55-59 years	Female	2018	White	C34.3-Lower lobe, lung	8022	Left - origin of primary	Positive histology	8022/3: Pleomorphic carcinoma	Distant	Blank(s)	T2	N1	M1c	4B	Blank(s)	Blank(s)	Blank(s)	Blank(s)	Blank(s)	Blank(s)	Blank(s)	Blank(s)	Blank(s)	Blank(s)	Alive or dead of other cause	Alive or dead due to cancer	11	Alive	One primary only	Yes	1	1	White	59 years	White	0	Beam radiation	Yes	0	98	No	Yes	Yes	No	34	Married (including common law)	Distant	Blank(s)
613972	70-74 years	Male	2018	White	C34.1-Upper lobe, lung	8032	Left - origin of primary	Positive histology	8032/3: Spindle cell carcinoma, NOS	Distant	Blank(s)	T4	N2	M1a	4A	Blank(s)	Blank(s)	Blank(s)	Blank(s)	Blank(s)	Blank(s)	Blank(s)	Blank(s)	Blank(s)	Blank(s)	Alive or dead of other cause	Alive or dead due to cancer	2	Alive	One primary only	Yes	1	1	White	72 years	White	0	None/Unknown	Yes	0	98	No	No	No	Yes	87	Married (including common law)	Distant	Blank(s)
614116	75-79 years	Male	2018	White	C34.1-Upper lobe, lung	8032	Right - origin of primary	Positive histology	8032/3: Spindle cell carcinoma, NOS	Distant	Blank(s)	T4	N0	M0	3A	Blank(s)	Blank(s)	Blank(s)	Blank(s)	Blank(s)	Blank(s)	Blank(s)	Blank(s)	Blank(s)	Blank(s)	Dead (attributable to this cancer dx)	Alive or dead due to cancer	2	Dead	One primary only	Yes	1	1	White	75 years	White	0	Refused (1988+)	No/Unknown	0	98	No	No	No	No	170	Widowed	Distant	Blank(s)
614699	75-79 years	Male	2018	White	C34.1-Upper lobe, lung	8032	Left - origin of primary	Positive histology	8032/3: Spindle cell carcinoma, NOS	Distant	Blank(s)	T4	N0	M0	3A	Blank(s)	Blank(s)	Blank(s)	Blank(s)	Blank(s)	Blank(s)	Blank(s)	Blank(s)	Blank(s)	Blank(s)	Alive or dead of other cause	Alive or dead due to cancer	7	Alive	One primary only	Yes	1	1	White	78 years	White	0	None/Unknown	No/Unknown	0	98	No	No	No	No	90	Divorced	Distant	Blank(s)
614780	80-84 years	Male	2018	White	C34.3-Lower lobe, lung	8031	Right - origin of primary	Positive histology	8031/3: Giant cell carcinoma	Regional	Blank(s)	T3	N1	M0	3A	Blank(s)	Blank(s)	Blank(s)	Blank(s)	Blank(s)	Blank(s)	Blank(s)	Blank(s)	Blank(s)	Blank(s)	Alive or dead of other cause	Alive or dead due to cancer	5	Alive	One primary only	Yes	1	1	White	81 years	White	0	Refused (1988+)	No/Unknown	0	98	No	No	No	No	50	Married (including common law)	Regional	Blank(s)
615225	70-74 years	Male	2018	White	C34.0-Main bronchus	8031	Right - origin of primary	Positive histology	8031/3: Giant cell carcinoma	Distant	Blank(s)	T2	N2	M1c	4B	Blank(s)	Blank(s)	Blank(s)	Blank(s)	Blank(s)	Blank(s)	Blank(s)	Blank(s)	Blank(s)	Blank(s)	Dead (attributable to this cancer dx)	Alive or dead due to cancer	0	Dead	One primary only	Yes	1	1	White	74 years	White	0	None/Unknown	No/Unknown	0	98	No	Yes	No	No	43	Married (including common law)	Distant	Blank(s)
615874	75-79 years	Male	2018	White	C34.1-Upper lobe, lung	8980	Left - origin of primary	Positive histology	8980/3: Carcinosarcoma, NOS	Distant	Blank(s)	T4	N2	M0	3B	Blank(s)	Blank(s)	Blank(s)	Blank(s)	Blank(s)	Blank(s)	Blank(s)	Blank(s)	Blank(s)	Blank(s)	Dead (attributable to this cancer dx)	Alive or dead due to cancer	8	Dead	One primary only	Yes	1	1	White	76 years	White	0	Beam radiation	Yes	0	98	No	No	No	No	126	Married (including common law)	Distant	Blank(s)
616041	65-69 years	Male	2018	White	C34.3-Lower lobe, lung	8022	Right - origin of primary	Positive histology	8022/3: Pleomorphic carcinoma	Regional	Blank(s)	T4	N1	M0	3A	Blank(s)	Blank(s)	Blank(s)	Blank(s)	Blank(s)	Blank(s)	Blank(s)	Blank(s)	Blank(s)	Blank(s)	Alive or dead of other cause	Alive or dead due to cancer	4	Alive	One primary only	Yes	1	1	White	68 years	White	56	None/Unknown	No/Unknown	24	1	No	No	No	No	190	Married (including common law)	Regional	Blank(s)
616721	65-69 years	Male	2018	White	C34.3-Lower lobe, lung	8980	Left - origin of primary	Positive histology	8980/3: Carcinosarcoma, NOS	Distant	Blank(s)	T4	N0	M0	3A	Blank(s)	Blank(s)	Blank(s)	Blank(s)	Blank(s)	Blank(s)	Blank(s)	Blank(s)	Blank(s)	Blank(s)	Alive or dead of other cause	Alive or dead due to cancer	10	Alive	One primary only	Yes	1	1	White	66 years	White	33	None/Unknown	Yes	7	0	No	No	No	No	35	Widowed	Distant	Blank(s)
616794	65-69 years	Female	2017	White	C34.3-Lower lobe, lung	8022	Right - origin of primary	Positive histology	8022/3: Pleomorphic carcinoma	Localized	Localized	Blank(s)	Blank(s)	Blank(s)	Blank(s)	Blank(s)	Blank(s)	Blank(s)	Blank(s)	Blank(s)	Blank(s)	Blank(s)	Blank(s)	Blank(s)	Blank(s)	Dead (attributable to this cancer dx)	Alive or dead due to cancer	9	Dead	One primary only	Yes	1	1	White	65 years	White	0	None/Unknown	No/Unknown	0	98	No	No	No	No	23	Divorced	Localized	c1B
617005	85+ years	Male	2018	White	C34.1-Upper lobe, lung	8022	Right - origin of primary	Positive histology	8022/3: Pleomorphic carcinoma	Distant	Blank(s)	T4	N0	M1	4	Blank(s)	Blank(s)	Blank(s)	Blank(s)	Blank(s)	Blank(s)	Blank(s)	Blank(s)	Blank(s)	Blank(s)	Alive or dead of other cause	Alive or dead due to cancer	2	Alive	One primary only	Yes	1	1	White	85+ years	White	0	None/Unknown	No/Unknown	0	98	Yes	No	No	No	44	Married (including common law)	Distant	Blank(s)
617165	75-79 years	Male	2018	Asian or Pacific Islander	C34.1-Upper lobe, lung	8022	Left - origin of primary	Positive histology	8022/3: Pleomorphic carcinoma	Localized	Blank(s)	T3	N0	M0	2B	Blank(s)	Blank(s)	Blank(s)	Blank(s)	Blank(s)	Blank(s)	Blank(s)	Blank(s)	Blank(s)	Blank(s)	Dead (attributable to this cancer dx)	Alive or dead due to cancer	1	Dead	One primary only	Yes	1	1	Other (American Indian/AK Native, Asian/Pacific Islander)	75 years	Korean (1988+)	0	None/Unknown	No/Unknown	0	98	No	No	No	No	64	Married (including common law)	Localized	Blank(s)
617597	75-79 years	Male	2018	White	C34.3-Lower lobe, lung	8032	Right - origin of primary	Positive histology	8032/3: Spindle cell carcinoma, NOS	Distant	Blank(s)	T4	N1	M1c	4B	Blank(s)	Blank(s)	Blank(s)	Blank(s)	Blank(s)	Blank(s)	Blank(s)	Blank(s)	Blank(s)	Blank(s)	Dead (attributable to this cancer dx)	Alive or dead due to cancer	4	Dead	One primary only	Yes	1	1	White	77 years	White	0	None/Unknown	No/Unknown	0	98	Yes	No	No	No	92	Married (including common law)	Distant	Blank(s)
617992	55-59 years	Female	2018	White	C34.1-Upper lobe, lung	8032	Right - origin of primary	Positive histology	8032/3: Spindle cell carcinoma, NOS	Distant	Blank(s)	T4	N2	M1b	4A	Blank(s)	Blank(s)	Blank(s)	Blank(s)	Blank(s)	Blank(s)	Blank(s)	Blank(s)	Blank(s)	Blank(s)	Dead (attributable to this cancer dx)	Alive or dead due to cancer	0	Dead	One primary only	Yes	1	1	White	59 years	White	0	None/Unknown	No/Unknown	95	95	Yes	No	No	No	109	Single (never married)	Distant	Blank(s)
618044	70-74 years	Male	2018	White	C34.3-Lower lobe, lung	8022	Left - origin of primary	Positive histology	8022/3: Pleomorphic carcinoma	Localized	Blank(s)	T3	N0	M0	2B	Blank(s)	Blank(s)	Blank(s)	Blank(s)	Blank(s)	Blank(s)	Blank(s)	Blank(s)	Blank(s)	Blank(s)	Alive or dead of other cause	Alive or dead due to cancer	3	Alive	One primary only	Yes	1	1	White	74 years	White	33	None/Unknown	Yes	1	0	No	No	No	No	65	Married (including common law)	Localized	Blank(s)
618513	85+ years	Male	2018	White	C34.1-Upper lobe, lung	8022	Right - origin of primary	Positive histology	8022/3: Pleomorphic carcinoma	Regional	Blank(s)	T4	N1	M0	3A	Blank(s)	Blank(s)	Blank(s)	Blank(s)	Blank(s)	Blank(s)	Blank(s)	Blank(s)	Blank(s)	Blank(s)	Alive or dead of other cause	Alive or dead due to cancer	1	Alive	One primary only	Yes	1	1	White	85+ years	White	33	Refused (1988+)	No/Unknown	4	1	No	No	No	No	95	Widowed	Regional	Blank(s)
618711	65-69 years	Female	2018	Black	C34.2-Middle lobe, lung	8032	Right - origin of primary	Positive histology	8032/3: Spindle cell carcinoma, NOS	Localized	Blank(s)	T1	N0	M0	1A3	Blank(s)	Blank(s)	Blank(s)	Blank(s)	Blank(s)	Blank(s)	Blank(s)	Blank(s)	Blank(s)	Blank(s)	Dead (attributable to this cancer dx)	Alive or dead due to cancer	2	Dead	One primary only	Yes	1	1	Black	65 years	Black	33	None/Unknown	No/Unknown	7	0	No	No	No	No	25	Married (including common law)	Localized	Blank(s)
642597	60-64 years	Male	2004	White	C34.1-Upper lobe, lung	8031	Right - origin of primary	Positive histology	8031/3: Giant cell carcinoma	Regional	Regional	Blank(s)	Blank(s)	Blank(s)	Blank(s)	Blank(s)	Blank(s)	Blank(s)	Blank(s)	IB	T2	N0	M0	97	450	Alive or dead of other cause	Dead (attributable to causes other than this cancer dx)	86	Dead	One primary only	Yes	1	1	White	61 years	White	30	None/Unknown	No/Unknown	98	0	Blank(s)	Blank(s)	Blank(s)	Blank(s)	Blank(s)	Married (including common law)	Regional	Blank(s)
644531	65-69 years	Male	2004	White	C34.1-Upper lobe, lung	8031	Left - origin of primary	Positive histology	8031/3: Giant cell carcinoma	Distant	Distant	Blank(s)	Blank(s)	Blank(s)	Blank(s)	Blank(s)	Blank(s)	Blank(s)	Blank(s)	IV	T4	N2	M1	96	720	Dead (attributable to this cancer dx)	Alive or dead due to cancer	3	Dead	One primary only	Yes	1	1	White	66 years	White	0	None/Unknown	Yes	0	98	Blank(s)	Blank(s)	Blank(s)	Blank(s)	Blank(s)	Married (including common law)	Distant	Blank(s)
644541	85+ years	Male	2004	White	C34.1-Upper lobe, lung	8032	Right - origin of primary	Positive histology	8032/3: Spindle cell carcinoma, NOS	Regional	Regional	Blank(s)	Blank(s)	Blank(s)	Blank(s)	Blank(s)	Blank(s)	Blank(s)	Blank(s)	IIB	T3	N0	M0	60	600	Dead (attributable to this cancer dx)	Alive or dead due to cancer	6	Dead	One primary only	Yes	1	1	White	85+ years	White	33	Beam radiation	No/Unknown	97	0	Blank(s)	Blank(s)	Blank(s)	Blank(s)	Blank(s)	Married (including common law)	Regional	Blank(s)
644778	75-79 years	Male	2004	White	C34.1-Upper lobe, lung	8032	Right - origin of primary	Positive histology	8032/3: Spindle cell carcinoma, NOS	Distant	Distant	Blank(s)	Blank(s)	Blank(s)	Blank(s)	Blank(s)	Blank(s)	Blank(s)	Blank(s)	IV	T3	N0	M1	80	600	Dead (attributable to this cancer dx)	Alive or dead due to cancer	1	Dead	One primary only	Yes	1	1	White	79 years	White	0	Beam radiation	No/Unknown	0	98	Blank(s)	Blank(s)	Blank(s)	Blank(s)	Blank(s)	Widowed	Distant	Blank(s)
645098	70-74 years	Male	2004	White	C34.1-Upper lobe, lung	8022	Left - origin of primary	Positive histology	8022/3: Pleomorphic carcinoma	Regional	Regional	Blank(s)	Blank(s)	Blank(s)	Blank(s)	Blank(s)	Blank(s)	Blank(s)	Blank(s)	IIIB	T4	N1	M0	22	650	Dead (attributable to this cancer dx)	Alive or dead due to cancer	7	Dead	One primary only	Yes	1	1	White	71 years	White	33	None/Unknown	No/Unknown	12	5	Blank(s)	Blank(s)	Blank(s)	Blank(s)	Blank(s)	Divorced	Regional	Blank(s)
645332	75-79 years	Male	2004	White	C34.3-Lower lobe, lung	8022	Left - origin of primary	Positive histology	8022/3: Pleomorphic carcinoma	Regional	Regional	Blank(s)	Blank(s)	Blank(s)	Blank(s)	Blank(s)	Blank(s)	Blank(s)	Blank(s)	IB	T2	N0	M0	43	400	Alive or dead of other cause	Dead (attributable to causes other than this cancer dx)	3	Dead	One primary only	Yes	1	1	White	79 years	White	55	None/Unknown	No/Unknown	11	0	Blank(s)	Blank(s)	Blank(s)	Blank(s)	Blank(s)	Single (never married)	Regional	Blank(s)
645705	70-74 years	Female	2004	White	C34.3-Lower lobe, lung	8032	Left - origin of primary	Positive histology	8032/3: Spindle cell carcinoma, NOS	Distant	Distant	Blank(s)	Blank(s)	Blank(s)	Blank(s)	Blank(s)	Blank(s)	Blank(s)	Blank(s)	IV	T4	N3	M1	90	700	Dead (attributable to this cancer dx)	Alive or dead due to cancer	8	Dead	One primary only	Yes	1	1	White	70 years	White	0	None/Unknown	Yes	0	98	Blank(s)	Blank(s)	Blank(s)	Blank(s)	Blank(s)	Married (including common law)	Distant	Blank(s)
645789	40-44 years	Female	2004	White	C34.3-Lower lobe, lung	8032	Right - origin of primary	Positive histology	8032/3: Spindle cell carcinoma, NOS	Distant	Distant	Blank(s)	Blank(s)	Blank(s)	Blank(s)	Blank(s)	Blank(s)	Blank(s)	Blank(s)	IV	T2	N0	M1	60	400	Dead (attributable to this cancer dx)	Alive or dead due to cancer	7	Dead	One primary only	Yes	1	1	White	42 years	White	33	None/Unknown	No/Unknown	9	0	Blank(s)	Blank(s)	Blank(s)	Blank(s)	Blank(s)	Divorced	Distant	Blank(s)
646142	70-74 years	Male	2004	Black	C34.1-Upper lobe, lung	8032	Right - origin of primary	Positive histology	8032/3: Spindle cell carcinoma, NOS	Localized	Localized	Blank(s)	Blank(s)	Blank(s)	Blank(s)	Blank(s)	Blank(s)	Blank(s)	Blank(s)	IB	T2	N0	M0	50	300	Dead (attributable to this cancer dx)	Alive or dead due to cancer	22	Dead	One primary only	Yes	1	1	Black	74 years	Black	33	Beam radiation	No/Unknown	12	0	Blank(s)	Blank(s)	Blank(s)	Blank(s)	Blank(s)	Married (including common law)	Localized	Blank(s)
648051	55-59 years	Male	2005	White	C34.1-Upper lobe, lung	8022	Right - origin of primary	Positive histology	8022/3: Pleomorphic carcinoma	Distant	Distant	Blank(s)	Blank(s)	Blank(s)	Blank(s)	Blank(s)	Blank(s)	Blank(s)	Blank(s)	IV	T4	N0	M1	65	650	Dead (attributable to this cancer dx)	Alive or dead due to cancer	5	Dead	One primary only	Yes	1	1	White	55 years	White	33	Beam radiation	Yes	35	0	Blank(s)	Blank(s)	Blank(s)	Blank(s)	Blank(s)	Married (including common law)	Distant	Blank(s)
648150	75-79 years	Female	2005	White	C34.3-Lower lobe, lung	8022	Right - origin of primary	Positive histology	8022/3: Pleomorphic carcinoma	Regional	Regional	Blank(s)	Blank(s)	Blank(s)	Blank(s)	Blank(s)	Blank(s)	Blank(s)	Blank(s)	IB	T2	N0	M0	14	400	Dead (attributable to this cancer dx)	Alive or dead due to cancer	47	Dead	One primary only	Yes	1	1	White	77 years	White	30	None/Unknown	No/Unknown	3	0	Blank(s)	Blank(s)	Blank(s)	Blank(s)	Blank(s)	Widowed	Regional	Blank(s)
649087	45-49 years	Female	2005	White	C34.8-Overlapping lesion of lung	8031	Right - origin of primary	Positive histology	8031/3: Giant cell carcinoma	Localized	Localized	Blank(s)	Blank(s)	Blank(s)	Blank(s)	Blank(s)	Blank(s)	Blank(s)	Blank(s)	IB	T2	N0	M0	100	100	Alive or dead of other cause	Alive or dead due to cancer	163	Alive	One primary only	Yes	1	1	White	45 years	White	33	None/Unknown	Yes	20	0	Blank(s)	Blank(s)	Blank(s)	Blank(s)	Blank(s)	Married (including common law)	Localized	Blank(s)
649244	50-54 years	Male	2005	White	C34.1-Upper lobe, lung	8031	Left - origin of primary	Positive histology	8031/3: Giant cell carcinoma	Distant	Distant	Blank(s)	Blank(s)	Blank(s)	Blank(s)	Blank(s)	Blank(s)	Blank(s)	Blank(s)	IV	T4	N3	M1	20	720	Alive or dead of other cause	Dead (attributable to causes other than this cancer dx)	1	Dead	One primary only	Yes	1	1	White	52 years	White	0	None/Unknown	No/Unknown	0	98	Blank(s)	Blank(s)	Blank(s)	Blank(s)	Blank(s)	Married (including common law)	Distant	Blank(s)
649396	65-69 years	Female	2005	White	C34.3-Lower lobe, lung	8031	Right - origin of primary	Positive histology	8031/3: Giant cell carcinoma	Distant	Distant	Blank(s)	Blank(s)	Blank(s)	Blank(s)	Blank(s)	Blank(s)	Blank(s)	Blank(s)	IV	T2	N2	M1	80	100	Dead (attributable to this cancer dx)	Alive or dead due to cancer	7	Dead	One primary only	Yes	1	1	White	67 years	White	0	Beam radiation	Yes	0	98	Blank(s)	Blank(s)	Blank(s)	Blank(s)	Blank(s)	Married (including common law)	Distant	Blank(s)
652513	55-59 years	Male	2006	White	C34.1-Upper lobe, lung	8031	Left - origin of primary	Positive histology	8031/3: Giant cell carcinoma	Distant	Distant	Blank(s)	Blank(s)	Blank(s)	Blank(s)	Blank(s)	Blank(s)	Blank(s)	Blank(s)	IIIB	T4	N2	M0	114	780	Alive or dead of other cause	Alive or dead due to cancer	153	Alive	One primary only	Yes	1	1	White	55 years	White	70	None/Unknown	Yes	10	0	Blank(s)	Blank(s)	Blank(s)	Blank(s)	Blank(s)	Married (including common law)	Distant	Blank(s)
652849	55-59 years	Male	2006	White	C34.2-Middle lobe, lung	8031	Right - origin of primary	Positive histology	8031/3: Giant cell carcinoma	Distant	Distant	Blank(s)	Blank(s)	Blank(s)	Blank(s)	Blank(s)	Blank(s)	Blank(s)	Blank(s)	IV	T2	N0	M1	40	100	Dead (attributable to this cancer dx)	Alive or dead due to cancer	3	Dead	One primary only	Yes	1	1	White	55 years	White	33	Beam radiation	Yes	3	0	Blank(s)	Blank(s)	Blank(s)	Blank(s)	Blank(s)	Married (including common law)	Distant	Blank(s)
654026	70-74 years	Male	2006	White	C34.3-Lower lobe, lung	8032	Left - origin of primary	Positive histology	8032/3: Spindle cell carcinoma, NOS	Distant	Distant	Blank(s)	Blank(s)	Blank(s)	Blank(s)	Blank(s)	Blank(s)	Blank(s)	Blank(s)	IV	T4	N0	M1	73	650	Dead (attributable to this cancer dx)	Alive or dead due to cancer	1	Dead	One primary only	Yes	1	1	White	74 years	White	0	Beam radiation	No/Unknown	0	98	Blank(s)	Blank(s)	Blank(s)	Blank(s)	Blank(s)	Married (including common law)	Distant	Blank(s)
655034	70-74 years	Male	2006	White	C34.1-Upper lobe, lung	8022	Left - origin of primary	Positive histology	8022/3: Pleomorphic carcinoma	Regional	Regional	Blank(s)	Blank(s)	Blank(s)	Blank(s)	Blank(s)	Blank(s)	Blank(s)	Blank(s)	IIB	T2	N1	M0	45	100	Dead (attributable to this cancer dx)	Alive or dead due to cancer	14	Dead	One primary only	Yes	1	1	White	72 years	White	56	None/Unknown	No/Unknown	17	9	Blank(s)	Blank(s)	Blank(s)	Blank(s)	Blank(s)	Widowed	Regional	Blank(s)
656676	60-64 years	Male	2014	White	C34.1-Upper lobe, lung	8032	Right - origin of primary	Positive histology	8032/3: Spindle cell carcinoma, NOS	Distant	Distant	Blank(s)	Blank(s)	Blank(s)	Blank(s)	IV	T4	N2	M1b	IV	T4	N2	M1	95	700	Dead (attributable to this cancer dx)	Alive or dead due to cancer	3	Dead	One primary only	Yes	2	1	White	61 years	White	0	Beam radiation	Yes	0	98	No	No	No	No	Blank(s)	Married (including common law)	Distant	Blank(s)
658668	80-84 years	Male	2007	White	C34.3-Lower lobe, lung	8031	Right - origin of primary	Positive histology	8031/3: Giant cell carcinoma	Distant	Distant	Blank(s)	Blank(s)	Blank(s)	Blank(s)	Blank(s)	Blank(s)	Blank(s)	Blank(s)	IV	T4	N0	M1	40	650	Dead (attributable to this cancer dx)	Alive or dead due to cancer	2	Dead	One primary only	Yes	1	1	White	80 years	White	33	Beam radiation	Yes	4	0	Blank(s)	Blank(s)	Blank(s)	Blank(s)	Blank(s)	Widowed	Distant	Blank(s)
658982	65-69 years	Male	2007	White	C34.1-Upper lobe, lung	8022	Right - origin of primary	Positive histology	8022/3: Pleomorphic carcinoma	Regional	Regional	Blank(s)	Blank(s)	Blank(s)	Blank(s)	Blank(s)	Blank(s)	Blank(s)	Blank(s)	IIB	T3	N0	M0	160	600	Dead (attributable to this cancer dx)	Alive or dead due to cancer	6	Dead	One primary only	Yes	1	1	White	66 years	White	33	None/Unknown	Yes	5	0	Blank(s)	Blank(s)	Blank(s)	Blank(s)	Blank(s)	Married (including common law)	Regional	Blank(s)
659178	55-59 years	Male	2007	White	C34.1-Upper lobe, lung	8031	Left - origin of primary	Positive exfoliative cytology, no positive histology	8031/3: Giant cell carcinoma	Distant	Distant	Blank(s)	Blank(s)	Blank(s)	Blank(s)	Blank(s)	Blank(s)	Blank(s)	Blank(s)	IIIB	T4	N0	M0	154	720	Dead (attributable to this cancer dx)	Alive or dead due to cancer	2	Dead	One primary only	Yes	1	1	White	56 years	White	0	Beam radiation	Yes	0	98	Blank(s)	Blank(s)	Blank(s)	Blank(s)	Blank(s)	Single (never married)	Distant	Blank(s)
659716	50-54 years	Male	2007	Black	C34.1-Upper lobe, lung	8031	Right - origin of primary	Positive histology	8031/3: Giant cell carcinoma	Distant	Distant	Blank(s)	Blank(s)	Blank(s)	Blank(s)	Blank(s)	Blank(s)	Blank(s)	Blank(s)	IV	T4	N2	M1	200	700	Dead (attributable to this cancer dx)	Alive or dead due to cancer	0	Dead	One primary only	Yes	1	1	Black	51 years	Black	0	None/Unknown	No/Unknown	0	98	Blank(s)	Blank(s)	Blank(s)	Blank(s)	Blank(s)	Single (never married)	Distant	Blank(s)
660069	65-69 years	Female	2007	White	C34.1-Upper lobe, lung	8032	Left - origin of primary	Positive histology	8032/3: Spindle cell carcinoma, NOS	Localized	Localized	Blank(s)	Blank(s)	Blank(s)	Blank(s)	Blank(s)	Blank(s)	Blank(s)	Blank(s)	IA	T1	N0	M0	13	110	Alive or dead of other cause	Alive or dead due to cancer	132	Alive	One primary only	Yes	1	1	White	66 years	White	21	Refused (1988+)	No/Unknown	0	98	Blank(s)	Blank(s)	Blank(s)	Blank(s)	Blank(s)	Married (including common law)	Localized	Blank(s)
661319	50-54 years	Male	2008	White	C34.1-Upper lobe, lung	8031	Left - origin of primary	Positive exfoliative cytology, no positive histology	8031/3: Giant cell carcinoma	Distant	Distant	Blank(s)	Blank(s)	Blank(s)	Blank(s)	Blank(s)	Blank(s)	Blank(s)	Blank(s)	IV	T4	N2	M1	67	650	Dead (attributable to this cancer dx)	Alive or dead due to cancer	8	Dead	One primary only	Yes	1	1	White	52 years	White	0	Beam radiation	Yes	0	98	Blank(s)	Blank(s)	Blank(s)	Blank(s)	Blank(s)	Married (including common law)	Distant	Blank(s)
661663	65-69 years	Female	2006	White	C34.1-Upper lobe, lung	8022	Left - origin of primary	Positive histology	8022/3: Pleomorphic carcinoma	Localized	Localized	Blank(s)	Blank(s)	Blank(s)	Blank(s)	Blank(s)	Blank(s)	Blank(s)	Blank(s)	IB	T2	N0	M0	37	100	Alive or dead of other cause	Dead (attributable to causes other than this cancer dx)	33	Dead	One primary only	Yes	1	1	White	68 years	White	33	None/Unknown	No/Unknown	8	0	Blank(s)	Blank(s)	Blank(s)	Blank(s)	Blank(s)	Married (including common law)	Localized	Blank(s)
662879	75-79 years	Female	2006	White	C34.3-Lower lobe, lung	8032	Left - origin of primary	Positive histology	8032/3: Spindle cell carcinoma, NOS	Regional	Regional	Blank(s)	Blank(s)	Blank(s)	Blank(s)	Blank(s)	Blank(s)	Blank(s)	Blank(s)	IIB	T3	N0	M0	80	600	Dead (attributable to this cancer dx)	Alive or dead due to cancer	3	Dead	One primary only	Yes	1	1	White	75 years	White	30	None/Unknown	No/Unknown	2	0	Blank(s)	Blank(s)	Blank(s)	Blank(s)	Blank(s)	Divorced	Regional	Blank(s)
663508	60-64 years	Female	2008	White	C34.0-Main bronchus	8022	Left - origin of primary	Positive histology	8022/3: Pleomorphic carcinoma	Distant	Distant	Blank(s)	Blank(s)	Blank(s)	Blank(s)	Blank(s)	Blank(s)	Blank(s)	Blank(s)	IIIB	T4	N2	M0	65	720	Dead (attributable to this cancer dx)	Alive or dead due to cancer	1	Dead	One primary only	Yes	1	1	White	62 years	White	0	None/Unknown	Yes	0	98	Blank(s)	Blank(s)	Blank(s)	Blank(s)	Blank(s)	Married (including common law)	Distant	Blank(s)
665379	50-54 years	Male	2009	Black	C34.3-Lower lobe, lung	8031	Left - origin of primary	Positive histology	8031/3: Giant cell carcinoma	Distant	Distant	Blank(s)	Blank(s)	Blank(s)	Blank(s)	Blank(s)	Blank(s)	Blank(s)	Blank(s)	IV	T1	N2	M1	30	100	Dead (attributable to this cancer dx)	Alive or dead due to cancer	4	Dead	One primary only	Yes	1	1	Black	50 years	Black	0	Beam radiation	Yes	0	98	Blank(s)	Blank(s)	Blank(s)	Blank(s)	Blank(s)	Single (never married)	Distant	Blank(s)
665867	55-59 years	Male	2009	White	C34.3-Lower lobe, lung	8031	Left - origin of primary	Positive histology	8031/3: Giant cell carcinoma	Distant	Distant	Blank(s)	Blank(s)	Blank(s)	Blank(s)	Blank(s)	Blank(s)	Blank(s)	Blank(s)	IV	T4	N0	M1	25	790	Dead (attributable to this cancer dx)	Alive or dead due to cancer	4	Dead	One primary only	Yes	1	1	White	57 years	White	30	None/Unknown	No/Unknown	2	0	Blank(s)	Blank(s)	Blank(s)	Blank(s)	Blank(s)	Divorced	Distant	Blank(s)
666242	55-59 years	Male	2009	White	C34.1-Upper lobe, lung	8031	Right - origin of primary	Positive histology	8031/3: Giant cell carcinoma	Distant	Distant	Blank(s)	Blank(s)	Blank(s)	Blank(s)	Blank(s)	Blank(s)	Blank(s)	Blank(s)	IV	T2	N3	M1	59	300	Dead (attributable to this cancer dx)	Alive or dead due to cancer	2	Dead	One primary only	Yes	1	1	White	56 years	White	0	Beam radiation	No/Unknown	0	98	Blank(s)	Blank(s)	Blank(s)	Blank(s)	Blank(s)	Divorced	Distant	Blank(s)
666896	75-79 years	Female	2009	White	C34.8-Overlapping lesion of lung	8032	Left - origin of primary	Positive histology	8032/3: Spindle cell carcinoma, NOS	Localized	Localized	Blank(s)	Blank(s)	Blank(s)	Blank(s)	Blank(s)	Blank(s)	Blank(s)	Blank(s)	IB	T2	N0	M0	55	100	Alive or dead of other cause	Alive or dead due to cancer	118	Alive	One primary only	Yes	1	1	White	75 years	White	56	None/Unknown	No/Unknown	17	0	Blank(s)	Blank(s)	Blank(s)	Blank(s)	Blank(s)	Widowed	Localized	Blank(s)
667481	45-49 years	Male	2009	White	C34.0-Main bronchus	8031	Left - origin of primary	Positive histology	8031/3: Giant cell carcinoma	Distant	Distant	Blank(s)	Blank(s)	Blank(s)	Blank(s)	Blank(s)	Blank(s)	Blank(s)	Blank(s)	IV	T2	N2	M1	50	300	Dead (attributable to this cancer dx)	Alive or dead due to cancer	9	Dead	One primary only	Yes	1	1	White	49 years	White	0	None/Unknown	Yes	0	98	Blank(s)	Blank(s)	Blank(s)	Blank(s)	Blank(s)	Married (including common law)	Distant	Blank(s)
667771	50-54 years	Male	2009	White	C34.3-Lower lobe, lung	8031	Left - origin of primary	Positive histology	8031/3: Giant cell carcinoma	Regional	Regional	Blank(s)	Blank(s)	Blank(s)	Blank(s)	Blank(s)	Blank(s)	Blank(s)	Blank(s)	IIIA	T2	N2	M0	35	450	Dead (attributable to this cancer dx)	Alive or dead due to cancer	49	Dead	One primary only	Yes	1	1	White	53 years	White	33	None/Unknown	Yes	1	1	Blank(s)	Blank(s)	Blank(s)	Blank(s)	Blank(s)	Married (including common law)	Regional	Blank(s)
669487	65-69 years	Male	2009	White	C34.1-Upper lobe, lung	8031	Left - origin of primary	Positive histology	8031/3: Giant cell carcinoma	Localized	Localized	Blank(s)	Blank(s)	Blank(s)	Blank(s)	Blank(s)	Blank(s)	Blank(s)	Blank(s)	IA	T1	N0	M0	23	300	Dead (attributable to this cancer dx)	Alive or dead due to cancer	5	Dead	One primary only	Yes	1	1	White	66 years	White	21	None/Unknown	No/Unknown	3	0	Blank(s)	Blank(s)	Blank(s)	Blank(s)	Blank(s)	Married (including common law)	Localized	Blank(s)
669501	60-64 years	Male	2009	White	C34.1-Upper lobe, lung	8022	Right - origin of primary	Positive histology	8022/3: Pleomorphic carcinoma	Distant	Distant	Blank(s)	Blank(s)	Blank(s)	Blank(s)	Blank(s)	Blank(s)	Blank(s)	Blank(s)	IV	T3	N0	M1	100	570	Dead (attributable to this cancer dx)	Alive or dead due to cancer	0	Dead	One primary only	Yes	1	1	White	62 years	White	0	None/Unknown	No/Unknown	0	98	Blank(s)	Blank(s)	Blank(s)	Blank(s)	Blank(s)	Divorced	Distant	Blank(s)
670043	45-49 years	Male	2010	White	C34.1-Upper lobe, lung	8022	Right - origin of primary	Positive histology	8022/3: Pleomorphic carcinoma	Distant	Distant	Blank(s)	Blank(s)	Blank(s)	Blank(s)	IV	T2a	N3	M1b	IV	T4	N3	M1	50	100	Alive or dead of other cause	Dead (attributable to causes other than this cancer dx)	5	Dead	One primary only	Yes	1	1	White	49 years	White	0	None/Unknown	Yes	0	98	No	No	No	No	Blank(s)	Divorced	Distant	Blank(s)
672900	55-59 years	Female	2010	White	C34.1-Upper lobe, lung	8031	Right - origin of primary	Positive histology	8031/3: Giant cell carcinoma	Distant	Distant	Blank(s)	Blank(s)	Blank(s)	Blank(s)	IV	T3	N2	M1b	IV	T4	N2	M1	132	600	Dead (attributable to this cancer dx)	Alive or dead due to cancer	1	Dead	One primary only	Yes	1	1	White	59 years	White	0	None/Unknown	No/Unknown	0	98	Yes	Yes	Yes	No	Blank(s)	Married (including common law)	Distant	Blank(s)
673505	70-74 years	Female	2010	White	C34.1-Upper lobe, lung	8032	Left - origin of primary	Positive histology	8032/3: Spindle cell carcinoma, NOS	Regional	Regional	Blank(s)	Blank(s)	Blank(s)	Blank(s)	IIIB	T4	N2	M0	IIIB	T4	N2	M0	80	700	Alive or dead of other cause	Dead (attributable to causes other than this cancer dx)	40	Dead	One primary only	Yes	1	1	White	70 years	White	56	None/Unknown	Yes	8	2	No	No	No	No	Blank(s)	Widowed	Regional	Blank(s)
675164	70-74 years	Male	2010	White	C34.3-Lower lobe, lung	8032	Left - origin of primary	Positive histology	8032/3: Spindle cell carcinoma, NOS	Distant	Distant	Blank(s)	Blank(s)	Blank(s)	Blank(s)	IV	T3	N0	M1a	IIIB	T4	N0	M0	27	730	Dead (attributable to this cancer dx)	Alive or dead due to cancer	19	Dead	One primary only	Yes	1	1	White	74 years	White	33	Beam radiation	Yes	4	0	No	No	No	No	Blank(s)	Divorced	Distant	Blank(s)
677621	70-74 years	Female	2011	White	C34.3-Lower lobe, lung	8032	Right - origin of primary	Positive exfoliative cytology, no positive histology	8032/3: Spindle cell carcinoma, NOS	Localized	Localized	Blank(s)	Blank(s)	Blank(s)	Blank(s)	IIB	T3	N0	M0	IB	T2	N0	M0	72	100	Dead (attributable to this cancer dx)	Alive or dead due to cancer	2	Dead	One primary only	Yes	1	1	White	70 years	White	0	None/Unknown	Yes	0	98	No	No	No	No	Blank(s)	Widowed	Localized	Blank(s)
681698	55-59 years	Male	2012	Black	C34.1-Upper lobe, lung	8031	Left - origin of primary	Positive exfoliative cytology, no positive histology	8031/3: Giant cell carcinoma	Distant	Distant	Blank(s)	Blank(s)	Blank(s)	Blank(s)	IV	T2b	N3	M1b	IV	T2	N3	M1	62	430	Dead (attributable to this cancer dx)	Alive or dead due to cancer	0	Dead	One primary only	Yes	1	1	Black	55 years	Black	0	Refused (1988+)	No/Unknown	0	98	No	Yes	No	No	Blank(s)	Divorced	Distant	Blank(s)
681955	45-49 years	Female	2012	White	C34.3-Lower lobe, lung	8032	Left - origin of primary	Positive histology	8032/3: Spindle cell carcinoma, NOS	Distant	Distant	Blank(s)	Blank(s)	Blank(s)	Blank(s)	IV	T2a	N0	M1b	IV	T2	N0	M1	38	300	Dead (attributable to this cancer dx)	Alive or dead due to cancer	1	Dead	One primary only	Yes	1	1	White	49 years	White	0	None/Unknown	No/Unknown	0	98	Yes	No	No	No	Blank(s)	Divorced	Distant	Blank(s)
683439	65-69 years	Male	2012	White	C34.1-Upper lobe, lung	8022	Left - origin of primary	Positive histology	8022/3: Pleomorphic carcinoma	Regional	Regional	Blank(s)	Blank(s)	Blank(s)	Blank(s)	IB	T2a	N0	M0	IB	T2	N0	M0	15	400	Alive or dead of other cause	Alive or dead due to cancer	75	Alive	One primary only	Yes	1	1	White	66 years	White	33	None/Unknown	No/Unknown	4	0	No	No	No	No	Blank(s)	Divorced	Regional	Blank(s)
683504	80-84 years	Male	2013	White	C34.2-Middle lobe, lung	8022	Right - origin of primary	Positive histology	8022/3: Pleomorphic carcinoma	Distant	Distant	Blank(s)	Blank(s)	Blank(s)	Blank(s)	IV	T3	N0	M1b	IV	T2	N0	M1	88	400	Dead (attributable to this cancer dx)	Alive or dead due to cancer	2	Dead	One primary only	Yes	1	1	White	81 years	White	0	None/Unknown	No/Unknown	0	98	Yes	No	No	No	Blank(s)	Single (never married)	Distant	Blank(s)
684230	85+ years	Male	2013	White	C34.1-Upper lobe, lung	8031	Left - origin of primary	Positive exfoliative cytology, no positive histology	8031/3: Giant cell carcinoma	Distant	Distant	Blank(s)	Blank(s)	Blank(s)	Blank(s)	IV	T4	N0	M1b	IV	T4	N0	M1	60	700	Dead (attributable to this cancer dx)	Alive or dead due to cancer	3	Dead	One primary only	Yes	1	1	White	85+ years	White	0	Beam radiation	No/Unknown	0	98	Yes	No	No	No	Blank(s)	Married (including common law)	Distant	Blank(s)
684487	55-59 years	Male	2013	White	C34.1-Upper lobe, lung	8031	Right - origin of primary	Positive exfoliative cytology, no positive histology	8031/3: Giant cell carcinoma	Distant	Distant	Blank(s)	Blank(s)	Blank(s)	Blank(s)	IV	T3	N2	M1b	IV	T2	N2	M1	74	300	Dead (attributable to this cancer dx)	Alive or dead due to cancer	9	Dead	One primary only	Yes	1	1	White	59 years	White	0	Beam radiation	Yes	0	98	Yes	Yes	Yes	No	Blank(s)	Married (including common law)	Distant	Blank(s)
685589	55-59 years	Female	2013	White	C34.1-Upper lobe, lung	8031	Left - origin of primary	Positive exfoliative cytology, no positive histology	8031/3: Giant cell carcinoma	Distant	Distant	Blank(s)	Blank(s)	Blank(s)	Blank(s)	IIIB	T4	N3	M0	IIIB	T4	N3	M0	30	700	Alive or dead of other cause	Alive or dead due to cancer	62	Alive	One primary only	Yes	1	1	White	59 years	White	0	Beam radiation	Yes	1	1	No	No	No	No	Blank(s)	Married (including common law)	Distant	Blank(s)
688010	65-69 years	Female	2014	White	C34.3-Lower lobe, lung	8032	Left - origin of primary	Positive histology	8032/3: Spindle cell carcinoma, NOS	Distant	Distant	Blank(s)	Blank(s)	Blank(s)	Blank(s)	IV	T1a	N0	M1b	IV	T1	N0	M1	14	100	Dead (attributable to this cancer dx)	Alive or dead due to cancer	6	Dead	One primary only	Yes	1	1	White	68 years	White	0	Beam radiation	No/Unknown	0	98	Yes	No	No	No	Blank(s)	Married (including common law)	Distant	Blank(s)
688150	75-79 years	Male	2014	White	C34.1-Upper lobe, lung	8022	Left - origin of primary	Positive histology	8022/3: Pleomorphic carcinoma	Regional	Regional	Blank(s)	Blank(s)	Blank(s)	Blank(s)	IIA	T2a	N1	M0	IIB	T2	N1	M0	45	200	Dead (attributable to this cancer dx)	Alive or dead due to cancer	11	Dead	One primary only	Yes	1	1	White	75 years	White	30	None/Unknown	No/Unknown	8	1	No	No	No	No	Blank(s)	Married (including common law)	Regional	Blank(s)
688663	45-49 years	Male	2014	White	C34.1-Upper lobe, lung	8022	Left - origin of primary	Positive histology	8022/3: Pleomorphic carcinoma	Localized	Localized	Blank(s)	Blank(s)	Blank(s)	Blank(s)	IA	T1a	N0	M0	IA	T1	N0	M0	19	100	Alive or dead of other cause	Alive or dead due to cancer	55	Alive	One primary only	Yes	1	1	White	48 years	White	22	None/Unknown	No/Unknown	6	0	No	No	No	No	Blank(s)	Divorced	Localized	Blank(s)
688952	70-74 years	Female	2013	White	C34.1-Upper lobe, lung	8022	Left - origin of primary	Positive histology	8022/3: Pleomorphic carcinoma	Regional	Regional	Blank(s)	Blank(s)	Blank(s)	Blank(s)	IIB	T3	N0	M0	IIIB	T4	N0	M0	80	500	Dead (attributable to this cancer dx)	Alive or dead due to cancer	9	Dead	One primary only	Yes	1	1	White	70 years	White	13	Beam radiation	Yes	0	98	No	No	No	No	Blank(s)	Married (including common law)	Regional	Blank(s)
689513	65-69 years	Male	2014	White	C34.3-Lower lobe, lung	8022	Right - origin of primary	Positive histology	8022/3: Pleomorphic carcinoma	Localized	Localized	Blank(s)	Blank(s)	Blank(s)	Blank(s)	IA	T1b	N0	M0	IA	T1	N0	M0	26	100	Dead (attributable to this cancer dx)	Alive or dead due to cancer	3	Dead	One primary only	Yes	1	1	White	67 years	White	56	Beam radiation	Yes	10	0	No	No	No	No	Blank(s)	Married (including common law)	Localized	Blank(s)
689726	60-64 years	Male	2014	White	C34.1-Upper lobe, lung	8032	Right - origin of primary	Positive histology	8032/3: Spindle cell carcinoma, NOS	Distant	Distant	Blank(s)	Blank(s)	Blank(s)	Blank(s)	IV	T2b	N3	M1a	IV	T2	N3	M1	62	100	Dead (attributable to this cancer dx)	Alive or dead due to cancer	39	Dead	One primary only	Yes	1	1	White	60 years	White	0	Beam radiation	Yes	0	98	No	No	No	Yes	Blank(s)	Married (including common law)	Distant	Blank(s)
692206	70-74 years	Female	2015	White	C34.1-Upper lobe, lung	8031	Right - origin of primary	Positive histology	8031/3: Giant cell carcinoma	Distant	Distant	Blank(s)	Blank(s)	Blank(s)	Blank(s)	IV	T4	N2	M1b	IV	T4	N2	M1	38	700	Dead (attributable to this cancer dx)	Alive or dead due to cancer	5	Dead	One primary only	Yes	1	1	White	73 years	White	0	Beam radiation	Yes	0	98	No	No	No	Yes	Blank(s)	Widowed	Distant	Blank(s)
692849	55-59 years	Male	2015	White	C34.0-Main bronchus	8022	Left - origin of primary	Positive exfoliative cytology, no positive histology	8022/3: Pleomorphic carcinoma	Distant	Distant	Blank(s)	Blank(s)	Blank(s)	Blank(s)	IV	T2a	N2	M1b	IV	T2	N2	M1	43	230	Dead (attributable to this cancer dx)	Alive or dead due to cancer	5	Dead	One primary only	Yes	1	1	White	56 years	White	0	Beam radiation	Yes	95	95	Yes	Yes	No	Yes	Blank(s)	Married (including common law)	Distant	Blank(s)
693316	80-84 years	Female	2014	White	C34.1-Upper lobe, lung	8031	Left - origin of primary	Positive histology	8031/3: Giant cell carcinoma	Regional	Regional	Blank(s)	Blank(s)	Blank(s)	Blank(s)	IIIA	T2b	N2	M0	IIIA	T2	N2	M0	55	100	Dead (attributable to this cancer dx)	Alive or dead due to cancer	2	Dead	One primary only	Yes	1	1	White	81 years	White	0	Refused (1988+)	No/Unknown	0	98	No	No	No	No	Blank(s)	Widowed	Regional	Blank(s)
693935	70-74 years	Female	2015	White	C34.1-Upper lobe, lung	8022	Left - origin of primary	Positive histology	8022/3: Pleomorphic carcinoma	Regional	Regional	Blank(s)	Blank(s)	Blank(s)	Blank(s)	IIB	T3	N0	M0	IIIB	T4	N0	M0	10	110	Alive or dead of other cause	Alive or dead due to cancer	44	Alive	One primary only	Yes	1	1	White	70 years	White	33	None/Unknown	No/Unknown	14	0	No	No	No	No	Blank(s)	Married (including common law)	Regional	Blank(s)
695906	60-64 years	Male	2016	White	C34.3-Lower lobe, lung	8022	Left - origin of primary	Positive histology	8022/3: Pleomorphic carcinoma	Regional	Regional	Blank(s)	Blank(s)	Blank(s)	Blank(s)	Blank(s)	Blank(s)	Blank(s)	Blank(s)	Blank(s)	Blank(s)	Blank(s)	Blank(s)	Blank(s)	Blank(s)	Alive or dead of other cause	Alive or dead due to cancer	33	Alive	One primary only	Yes	1	1	White	62 years	White	33	None/Unknown	Yes	4	1	No	No	No	No	39	Divorced	Regional	p2A
696396	50-54 years	Male	2015	White	C34.1-Upper lobe, lung	8031	Right - origin of primary	Positive histology	8031/3: Giant cell carcinoma	Distant	Distant	Blank(s)	Blank(s)	Blank(s)	Blank(s)	IV	T2a	N2	M1b	IV	T2	N2	M1	47	400	Dead (attributable to this cancer dx)	Alive or dead due to cancer	2	Dead	One primary only	Yes	1	1	White	51 years	White	0	Beam radiation	Yes	0	98	No	Yes	No	Yes	Blank(s)	Married (including common law)	Distant	Blank(s)
697955	65-69 years	Female	2016	White	C34.0-Main bronchus	8980	Left - origin of primary	Positive histology	8980/3: Carcinosarcoma, NOS	Regional	Regional	Blank(s)	Blank(s)	Blank(s)	Blank(s)	Blank(s)	Blank(s)	Blank(s)	Blank(s)	Blank(s)	Blank(s)	Blank(s)	Blank(s)	Blank(s)	Blank(s)	Alive or dead of other cause	Alive or dead due to cancer	30	Alive	One primary only	Yes	1	1	White	67 years	White	23	Beam radiation	Yes	0	98	No	No	No	No	35	Widowed	Regional	c4
699161	60-64 years	Male	2016	Black	C34.1-Upper lobe, lung	8032	Right - origin of primary	Positive histology	8032/3: Spindle cell carcinoma, NOS	Regional	Regional	Blank(s)	Blank(s)	Blank(s)	Blank(s)	Blank(s)	Blank(s)	Blank(s)	Blank(s)	Blank(s)	Blank(s)	Blank(s)	Blank(s)	Blank(s)	Blank(s)	Dead (attributable to this cancer dx)	Alive or dead due to cancer	14	Dead	One primary only	Yes	1	1	Black	64 years	Black	55	None/Unknown	No/Unknown	28	1	No	No	No	No	50	Married (including common law)	Regional	p2A
699189	65-69 years	Male	2016	White	C34.3-Lower lobe, lung	8980	Right - origin of primary	Positive histology	8980/3: Carcinosarcoma, NOS	Distant	Distant	Blank(s)	Blank(s)	Blank(s)	Blank(s)	Blank(s)	Blank(s)	Blank(s)	Blank(s)	Blank(s)	Blank(s)	Blank(s)	Blank(s)	Blank(s)	Blank(s)	Alive or dead of other cause	Dead (attributable to causes other than this cancer dx)	11	Dead	One primary only	Yes	1	1	White	65 years	White	0	Beam radiation	Yes	3	0	No	No	No	No	57	Single (never married)	Distant	c4
700006	45-49 years	Male	2017	White	C34.1-Upper lobe, lung	8980	Left - origin of primary	Positive histology	8980/3: Carcinosarcoma, NOS	Regional	Regional	Blank(s)	Blank(s)	Blank(s)	Blank(s)	Blank(s)	Blank(s)	Blank(s)	Blank(s)	Blank(s)	Blank(s)	Blank(s)	Blank(s)	Blank(s)	Blank(s)	Alive or dead of other cause	Alive or dead due to cancer	23	Alive	One primary only	Yes	1	1	White	47 years	White	33	Beam radiation	Yes	5	0	No	No	No	No	40	Married (including common law)	Regional	p3
700639	50-54 years	Female	2016	White	C34.1-Upper lobe, lung	8032	Left - origin of primary	Positive histology	8032/3: Spindle cell carcinoma, NOS	Regional	Regional	Blank(s)	Blank(s)	Blank(s)	Blank(s)	Blank(s)	Blank(s)	Blank(s)	Blank(s)	Blank(s)	Blank(s)	Blank(s)	Blank(s)	Blank(s)	Blank(s)	Alive or dead of other cause	Alive or dead due to cancer	27	Alive	One primary only	Yes	1	1	White	53 years	White	24	Beam radiation	Yes	0	98	No	No	No	No	31	Married (including common law)	Regional	c2A
700641	75-79 years	Male	2016	White	C34.1-Upper lobe, lung	8022	Right - origin of primary	Positive histology	8022/3: Pleomorphic carcinoma	Regional	Regional	Blank(s)	Blank(s)	Blank(s)	Blank(s)	Blank(s)	Blank(s)	Blank(s)	Blank(s)	Blank(s)	Blank(s)	Blank(s)	Blank(s)	Blank(s)	Blank(s)	Dead (attributable to this cancer dx)	Alive or dead due to cancer	25	Dead	One primary only	Yes	1	1	White	79 years	White	33	None/Unknown	Yes	10	1	No	No	No	No	40	Married (including common law)	Regional	p3
701135	45-49 years	Male	2017	White	C34.8-Overlapping lesion of lung	8032	Right - origin of primary	Positive histology	8032/3: Spindle cell carcinoma, NOS	Distant	Distant	Blank(s)	Blank(s)	Blank(s)	Blank(s)	Blank(s)	Blank(s)	Blank(s)	Blank(s)	Blank(s)	Blank(s)	Blank(s)	Blank(s)	Blank(s)	Blank(s)	Dead (attributable to this cancer dx)	Alive or dead due to cancer	1	Dead	One primary only	Yes	1	1	White	49 years	White	0	Beam radiation	No/Unknown	0	98	No	No	No	Yes	140	Married (including common law)	Distant	c4
701174	75-79 years	Male	2017	White	C34.1-Upper lobe, lung	8031	Left - origin of primary	Positive histology	8031/3: Giant cell carcinoma	Distant	Distant	Blank(s)	Blank(s)	Blank(s)	Blank(s)	Blank(s)	Blank(s)	Blank(s)	Blank(s)	Blank(s)	Blank(s)	Blank(s)	Blank(s)	Blank(s)	Blank(s)	Dead (attributable to this cancer dx)	Alive or dead due to cancer	3	Dead	One primary only	Yes	1	1	White	78 years	White	0	Beam radiation	No/Unknown	0	98	No	Yes	No	No	64	Married (including common law)	Distant	c2B
701981	70-74 years	Female	2017	White	C34.1-Upper lobe, lung	8022	Right - origin of primary	Positive histology	8022/3: Pleomorphic carcinoma	Localized	Localized	Blank(s)	Blank(s)	Blank(s)	Blank(s)	Blank(s)	Blank(s)	Blank(s)	Blank(s)	Blank(s)	Blank(s)	Blank(s)	Blank(s)	Blank(s)	Blank(s)	Dead (attributable to this cancer dx)	Alive or dead due to cancer	16	Dead	One primary only	Yes	1	1	White	73 years	White	33	None/Unknown	No/Unknown	5	0	No	No	No	No	25	Married (including common law)	Localized	p1B
704484	65-69 years	Male	2017	White	C34.3-Lower lobe, lung	8032	Right - origin of primary	Positive histology	8032/3: Spindle cell carcinoma, NOS	Regional	Regional	Blank(s)	Blank(s)	Blank(s)	Blank(s)	Blank(s)	Blank(s)	Blank(s)	Blank(s)	Blank(s)	Blank(s)	Blank(s)	Blank(s)	Blank(s)	Blank(s)	Alive or dead of other cause	Dead (attributable to causes other than this cancer dx)	7	Dead	One primary only	Yes	1	1	White	66 years	White	21	None/Unknown	No/Unknown	16	0	No	No	No	No	22	Married (including common law)	Regional	p2A
704729	55-59 years	Female	2017	White	C34.1-Upper lobe, lung	8022	Left - origin of primary	Positive histology	8022/3: Pleomorphic carcinoma	Distant	Distant	Blank(s)	Blank(s)	Blank(s)	Blank(s)	Blank(s)	Blank(s)	Blank(s)	Blank(s)	Blank(s)	Blank(s)	Blank(s)	Blank(s)	Blank(s)	Blank(s)	Dead (attributable to this cancer dx)	Alive or dead due to cancer	4	Dead	One primary only	Yes	1	1	White	59 years	White	46	None/Unknown	No/Unknown	3	0	No	No	No	No	62	Married (including common law)	Distant	p3
704851	55-59 years	Female	2017	White	C34.3-Lower lobe, lung	8022	Left - origin of primary	Positive histology	8022/3: Pleomorphic carcinoma	Localized	Localized	Blank(s)	Blank(s)	Blank(s)	Blank(s)	Blank(s)	Blank(s)	Blank(s)	Blank(s)	Blank(s)	Blank(s)	Blank(s)	Blank(s)	Blank(s)	Blank(s)	Alive or dead of other cause	Alive or dead due to cancer	12	Alive	One primary only	Yes	1	1	White	59 years	White	21	None/Unknown	No/Unknown	4	0	No	No	No	No	15	Married (including common law)	Localized	p1A
705498	60-64 years	Female	2017	White	C34.3-Lower lobe, lung	8022	Left - origin of primary	Positive histology	8022/3: Pleomorphic carcinoma	Localized	Localized	Blank(s)	Blank(s)	Blank(s)	Blank(s)	Blank(s)	Blank(s)	Blank(s)	Blank(s)	Blank(s)	Blank(s)	Blank(s)	Blank(s)	Blank(s)	Blank(s)	Alive or dead of other cause	Alive or dead due to cancer	12	Alive	One primary only	Yes	1	1	White	60 years	White	56	None/Unknown	Yes	14	0	No	No	No	No	29	Married (including common law)	Localized	p1B
705516	65-69 years	Female	2018	White	C34.3-Lower lobe, lung	8022	Right - origin of primary	Positive exfoliative cytology, no positive histology	8022/3: Pleomorphic carcinoma	Regional	Blank(s)	T1	N2	M0	3A	Blank(s)	Blank(s)	Blank(s)	Blank(s)	Blank(s)	Blank(s)	Blank(s)	Blank(s)	Blank(s)	Blank(s)	Alive or dead of other cause	Alive or dead due to cancer	9	Alive	One primary only	Yes	1	1	White	66 years	White	0	Radiation, NOS method or source not specified	Yes	95	95	No	No	No	No	8	Divorced	Regional	Blank(s)
705736	70-74 years	Male	2018	White	C34.1-Upper lobe, lung	8022	Left - origin of primary	Positive histology	8022/3: Pleomorphic carcinoma	Regional	Blank(s)	T2	N0	M0	1B	Blank(s)	Blank(s)	Blank(s)	Blank(s)	Blank(s)	Blank(s)	Blank(s)	Blank(s)	Blank(s)	Blank(s)	Alive or dead of other cause	Alive or dead due to cancer	10	Alive	One primary only	Yes	1	1	White	73 years	White	21	None/Unknown	No/Unknown	0	98	No	No	No	No	28	Divorced	Regional	Blank(s)
705767	70-74 years	Male	2018	Black	C34.1-Upper lobe, lung	8022	Right - origin of primary	Positive histology	8022/3: Pleomorphic carcinoma	Regional	Blank(s)	T4	N2	M0	3B	Blank(s)	Blank(s)	Blank(s)	Blank(s)	Blank(s)	Blank(s)	Blank(s)	Blank(s)	Blank(s)	Blank(s)	Alive or dead of other cause	Alive or dead due to cancer	8	Alive	One primary only	Yes	1	1	Black	74 years	Black	0	Beam radiation	Yes	95	95	No	No	No	No	150	Married (including common law)	Regional	Blank(s)
706140	55-59 years	Male	2018	White	C34.3-Lower lobe, lung	8022	Right - origin of primary	Positive exfoliative cytology, no positive histology	8022/3: Pleomorphic carcinoma	Regional	Blank(s)	T3	N1	M0	3A	Blank(s)	Blank(s)	Blank(s)	Blank(s)	Blank(s)	Blank(s)	Blank(s)	Blank(s)	Blank(s)	Blank(s)	Alive or dead of other cause	Alive or dead due to cancer	4	Alive	One primary only	Yes	1	1	White	57 years	White	33	Beam radiation	Yes	17	0	No	No	No	No	20	Married (including common law)	Regional	Blank(s)
706584	60-64 years	Male	2018	White	C34.3-Lower lobe, lung	8031	Right - origin of primary	Positive histology	8031/3: Giant cell carcinoma	Distant	Blank(s)	T2	N2	M1c	4B	Blank(s)	Blank(s)	Blank(s)	Blank(s)	Blank(s)	Blank(s)	Blank(s)	Blank(s)	Blank(s)	Blank(s)	Dead (attributable to this cancer dx)	Alive or dead due to cancer	1	Dead	One primary only	Yes	1	1	White	63 years	White	0	Beam radiation	No/Unknown	0	98	No	Yes	Yes	No	45	Married (including common law)	Distant	Blank(s)
706860	55-59 years	Female	2018	White	C34.3-Lower lobe, lung	8032	Left - origin of primary	Positive histology	8032/3: Spindle cell carcinoma, NOS	Regional	Blank(s)	T4	N0	M0	3A	Blank(s)	Blank(s)	Blank(s)	Blank(s)	Blank(s)	Blank(s)	Blank(s)	Blank(s)	Blank(s)	Blank(s)	Alive or dead of other cause	Alive or dead due to cancer	4	Alive	One primary only	Yes	1	1	White	59 years	White	33	Beam radiation	Yes	47	0	No	No	No	No	71	Single (never married)	Regional	Blank(s)
707477	70-74 years	Male	2018	White	C34.1-Upper lobe, lung	8980	Left - origin of primary	Positive histology	8980/3: Carcinosarcoma, NOS	Regional	Blank(s)	T4	N0	M0	3A	Blank(s)	Blank(s)	Blank(s)	Blank(s)	Blank(s)	Blank(s)	Blank(s)	Blank(s)	Blank(s)	Blank(s)	Alive or dead of other cause	Alive or dead due to cancer	2	Alive	One primary only	Yes	1	1	White	71 years	White	33	None/Unknown	No/Unknown	19	0	No	No	No	No	85	Widowed	Regional	Blank(s)
709027	80-84 years	Male	2018	White	C34.1-Upper lobe, lung	8022	Left - origin of primary	Positive histology	8022/3: Pleomorphic carcinoma	Regional	Blank(s)	T2	N0	M0	1B	Blank(s)	Blank(s)	Blank(s)	Blank(s)	Blank(s)	Blank(s)	Blank(s)	Blank(s)	Blank(s)	Blank(s)	Alive or dead of other cause	Alive or dead due to cancer	1	Alive	One primary only	Yes	1	1	White	84 years	White	33	None/Unknown	No/Unknown	7	0	No	No	No	No	25	Married (including common law)	Regional	Blank(s)
709071	65-69 years	Male	2018	White	C34.3-Lower lobe, lung	8022	Right - origin of primary	Positive histology	8022/3: Pleomorphic carcinoma	Distant	Blank(s)	T2	N1	M1	4	Blank(s)	Blank(s)	Blank(s)	Blank(s)	Blank(s)	Blank(s)	Blank(s)	Blank(s)	Blank(s)	Blank(s)	Alive or dead of other cause	Alive or dead due to cancer	10	Alive	One primary only	Yes	1	1	White	67 years	White	21	Beam radiation	No/Unknown	0	98	Yes	No	No	No	40	Married (including common law)	Distant	Blank(s)
716575	65-69 years	Male	2004	White	C34.1-Upper lobe, lung	8032	Right - origin of primary	Positive histology	8032/3: Spindle cell carcinoma, NOS	Localized	Localized	Blank(s)	Blank(s)	Blank(s)	Blank(s)	Blank(s)	Blank(s)	Blank(s)	Blank(s)	IB	T2	N0	M0	35	100	Alive or dead of other cause	Dead (attributable to causes other than this cancer dx)	110	Dead	One primary only	Yes	1	1	White	69 years	White	33	None/Unknown	No/Unknown	8	0	Blank(s)	Blank(s)	Blank(s)	Blank(s)	Blank(s)	Married (including common law)	Localized	Blank(s)
719231	40-44 years	Female	2005	Black	C34.1-Upper lobe, lung	8032	Left - origin of primary	Positive histology	8032/3: Spindle cell carcinoma, NOS	Localized	Localized	Blank(s)	Blank(s)	Blank(s)	Blank(s)	Blank(s)	Blank(s)	Blank(s)	Blank(s)	IB	T2	N0	M0	40	200	Alive or dead of other cause	Alive or dead due to cancer	162	Alive	One primary only	Yes	1	1	Black	40 years	Black	22	None/Unknown	No/Unknown	5	0	Blank(s)	Blank(s)	Blank(s)	Blank(s)	Blank(s)	Single (never married)	Localized	Blank(s)
719691	85+ years	Female	2006	White	C34.1-Upper lobe, lung	8032	Left - origin of primary	Positive histology	8032/3: Spindle cell carcinoma, NOS	Localized	Localized	Blank(s)	Blank(s)	Blank(s)	Blank(s)	Blank(s)	Blank(s)	Blank(s)	Blank(s)	IB	T2	N0	M0	48	100	Alive or dead of other cause	Dead (attributable to causes other than this cancer dx)	80	Dead	One primary only	Yes	1	1	White	85+ years	White	0	Beam radiation	No/Unknown	0	98	Blank(s)	Blank(s)	Blank(s)	Blank(s)	Blank(s)	Widowed	Localized	Blank(s)
720266	60-64 years	Male	2007	Black	C34.3-Lower lobe, lung	8022	Right - origin of primary	Positive histology	8022/3: Pleomorphic carcinoma	Localized	Localized	Blank(s)	Blank(s)	Blank(s)	Blank(s)	Blank(s)	Blank(s)	Blank(s)	Blank(s)	IB	T2	N0	M0	70	100	Dead (attributable to this cancer dx)	Alive or dead due to cancer	46	Dead	One primary only	Yes	1	1	Black	62 years	Black	33	None/Unknown	No/Unknown	1	0	Blank(s)	Blank(s)	Blank(s)	Blank(s)	Blank(s)	Married (including common law)	Localized	Blank(s)
720501	55-59 years	Female	2007	White	C34.3-Lower lobe, lung	8022	Right - origin of primary	Positive histology	8022/3: Pleomorphic carcinoma	Regional	Regional	Blank(s)	Blank(s)	Blank(s)	Blank(s)	Blank(s)	Blank(s)	Blank(s)	Blank(s)	IB	T2	N0	M0	15	450	Dead (attributable to this cancer dx)	Alive or dead due to cancer	19	Dead	One primary only	Yes	1	1	White	57 years	White	30	None/Unknown	Yes	3	0	Blank(s)	Blank(s)	Blank(s)	Blank(s)	Blank(s)	Widowed	Regional	Blank(s)
728670	75-79 years	Male	2009	White	C34.1-Upper lobe, lung	8022	Right - origin of primary	Positive histology	8022/3: Pleomorphic carcinoma	Regional	Regional	Blank(s)	Blank(s)	Blank(s)	Blank(s)	Blank(s)	Blank(s)	Blank(s)	Blank(s)	IIIA	T2	N2	M0	60	100	Alive or dead of other cause	Dead (attributable to causes other than this cancer dx)	35	Dead	One primary only	Yes	2	1	White	78 years	White	33	None/Unknown	No/Unknown	98	1	Blank(s)	Blank(s)	Blank(s)	Blank(s)	Blank(s)	Married (including common law)	Regional	Blank(s)
730726	85+ years	Female	2007	White	C34.1-Upper lobe, lung	8032	Left - origin of primary	Positive histology	8032/3: Spindle cell carcinoma, NOS	Localized	Localized	Blank(s)	Blank(s)	Blank(s)	Blank(s)	Blank(s)	Blank(s)	Blank(s)	Blank(s)	IA	T1	N0	M0	20	300	Alive or dead of other cause	Dead (attributable to causes other than this cancer dx)	90	Dead	One primary only	Yes	1	1	White	85+ years	White	0	Radiation, NOS method or source not specified	No/Unknown	0	98	Blank(s)	Blank(s)	Blank(s)	Blank(s)	Blank(s)	Widowed	Localized	Blank(s)
731326	75-79 years	Female	2005	White	C34.3-Lower lobe, lung	8022	Left - origin of primary	Positive histology	8022/3: Pleomorphic carcinoma	Distant	Distant	Blank(s)	Blank(s)	Blank(s)	Blank(s)	Blank(s)	Blank(s)	Blank(s)	Blank(s)	IV	T4	N0	M1	90	760	Dead (attributable to this cancer dx)	Alive or dead due to cancer	1	Dead	One primary only	Yes	1	1	White	77 years	White	0	None/Unknown	Yes	0	98	Blank(s)	Blank(s)	Blank(s)	Blank(s)	Blank(s)	Widowed	Distant	Blank(s)
731880	80-84 years	Female	2007	Black	C34.3-Lower lobe, lung	8032	Left - origin of primary	Positive histology	8032/3: Spindle cell carcinoma, NOS	Regional	Regional	Blank(s)	Blank(s)	Blank(s)	Blank(s)	Blank(s)	Blank(s)	Blank(s)	Blank(s)	IIIA	T2	N2	M0	60	100	Dead (attributable to this cancer dx)	Alive or dead due to cancer	0	Dead	One primary only	Yes	1	1	Black	82 years	Black	0	None/Unknown	No/Unknown	0	98	Blank(s)	Blank(s)	Blank(s)	Blank(s)	Blank(s)	Widowed	Regional	Blank(s)
733502	70-74 years	Male	2005	White	C34.1-Upper lobe, lung	8022	Left - origin of primary	Positive histology	8022/3: Pleomorphic carcinoma	Regional	Regional	Blank(s)	Blank(s)	Blank(s)	Blank(s)	Blank(s)	Blank(s)	Blank(s)	Blank(s)	IIB	T3	N0	M0	38	600	Dead (attributable to this cancer dx)	Alive or dead due to cancer	10	Dead	One primary only	Yes	1	1	White	71 years	White	33	None/Unknown	Yes	26	0	Blank(s)	Blank(s)	Blank(s)	Blank(s)	Blank(s)	Divorced	Regional	Blank(s)
737187	75-79 years	Female	2004	White	C34.1-Upper lobe, lung	8032	Right - origin of primary	Positive histology	8032/3: Spindle cell carcinoma, NOS	Distant	Distant	Blank(s)	Blank(s)	Blank(s)	Blank(s)	Blank(s)	Blank(s)	Blank(s)	Blank(s)	IV	T2	N3	M1	60	300	Dead (attributable to this cancer dx)	Alive or dead due to cancer	2	Dead	One primary only	Yes	1	1	White	77 years	White	0	Beam radiation	No/Unknown	0	98	Blank(s)	Blank(s)	Blank(s)	Blank(s)	Blank(s)	Widowed	Distant	Blank(s)
737547	60-64 years	Female	2005	White	C34.3-Lower lobe, lung	8022	Right - origin of primary	Positive histology	8022/3: Pleomorphic carcinoma	Distant	Distant	Blank(s)	Blank(s)	Blank(s)	Blank(s)	Blank(s)	Blank(s)	Blank(s)	Blank(s)	IV	T2	N0	M1	120	300	Dead (attributable to this cancer dx)	Alive or dead due to cancer	2	Dead	One primary only	Yes	1	1	White	63 years	White	0	Beam radiation	No/Unknown	0	98	Blank(s)	Blank(s)	Blank(s)	Blank(s)	Blank(s)	Married (including common law)	Distant	Blank(s)
738240	75-79 years	Female	2006	White	C34.3-Lower lobe, lung	8032	Left - origin of primary	Positive histology	8032/3: Spindle cell carcinoma, NOS	Distant	Distant	Blank(s)	Blank(s)	Blank(s)	Blank(s)	Blank(s)	Blank(s)	Blank(s)	Blank(s)	IV	T2	N3	M1	47	400	Dead (attributable to this cancer dx)	Alive or dead due to cancer	10	Dead	One primary only	Yes	1	1	White	76 years	White	0	Beam radiation	Yes	0	98	Blank(s)	Blank(s)	Blank(s)	Blank(s)	Blank(s)	Widowed	Distant	Blank(s)
738501	60-64 years	Female	2007	White	C34.1-Upper lobe, lung	8031	Left - origin of primary	Positive histology	8031/3: Giant cell carcinoma	Distant	Distant	Blank(s)	Blank(s)	Blank(s)	Blank(s)	Blank(s)	Blank(s)	Blank(s)	Blank(s)	IV	T4	N2	M1	60	710	Dead (attributable to this cancer dx)	Alive or dead due to cancer	5	Dead	One primary only	Yes	1	1	White	64 years	White	0	None/Unknown	Yes	0	98	Blank(s)	Blank(s)	Blank(s)	Blank(s)	Blank(s)	Divorced	Distant	Blank(s)
740177	55-59 years	Male	2004	Black	C34.1-Upper lobe, lung	8022	Left - origin of primary	Positive histology	8022/3: Pleomorphic carcinoma	Distant	Distant	Blank(s)	Blank(s)	Blank(s)	Blank(s)	Blank(s)	Blank(s)	Blank(s)	Blank(s)	IV	T2	N2	M1	50	450	Dead (attributable to this cancer dx)	Alive or dead due to cancer	0	Dead	One primary only	Yes	1	1	Black	57 years	Black	0	None/Unknown	No/Unknown	0	98	Blank(s)	Blank(s)	Blank(s)	Blank(s)	Blank(s)	Divorced	Distant	Blank(s)
741408	75-79 years	Female	2005	White	C34.1-Upper lobe, lung	8031	Left - origin of primary	Positive histology	8031/3: Giant cell carcinoma	Distant	Distant	Blank(s)	Blank(s)	Blank(s)	Blank(s)	Blank(s)	Blank(s)	Blank(s)	Blank(s)	IV	T3	N0	M1	67	730	Dead (attributable to this cancer dx)	Alive or dead due to cancer	0	Dead	One primary only	Yes	1	1	White	75 years	White	0	Beam radiation	No/Unknown	0	98	Blank(s)	Blank(s)	Blank(s)	Blank(s)	Blank(s)	Married (including common law)	Distant	Blank(s)
742761	70-74 years	Male	2008	White	C34.1-Upper lobe, lung	8032	Right - origin of primary	Positive histology	8032/3: Spindle cell carcinoma, NOS	Regional	Regional	Blank(s)	Blank(s)	Blank(s)	Blank(s)	Blank(s)	Blank(s)	Blank(s)	Blank(s)	IIIA	T3	N1	M0	100	600	Dead (attributable to this cancer dx)	Alive or dead due to cancer	5	Dead	One primary only	Yes	1	1	White	74 years	White	33	Beam radiation	Yes	11	1	Blank(s)	Blank(s)	Blank(s)	Blank(s)	Blank(s)	Married (including common law)	Regional	Blank(s)
744687	45-49 years	Male	2009	Black	C34.2-Middle lobe, lung	8022	Right - origin of primary	Positive histology	8022/3: Pleomorphic carcinoma	Regional	Regional	Blank(s)	Blank(s)	Blank(s)	Blank(s)	Blank(s)	Blank(s)	Blank(s)	Blank(s)	IIB	T2	N1	M0	40	400	Dead (attributable to this cancer dx)	Alive or dead due to cancer	19	Dead	One primary only	Yes	1	1	Black	47 years	Black	30	None/Unknown	No/Unknown	10	4	Blank(s)	Blank(s)	Blank(s)	Blank(s)	Blank(s)	Unknown	Regional	Blank(s)
745484	70-74 years	Male	2009	Black	C34.3-Lower lobe, lung	8032	Right - origin of primary	Positive histology	8032/3: Spindle cell carcinoma, NOS	Distant	Distant	Blank(s)	Blank(s)	Blank(s)	Blank(s)	Blank(s)	Blank(s)	Blank(s)	Blank(s)	IV	T1	N0	M1	18	300	Dead (attributable to this cancer dx)	Alive or dead due to cancer	0	Dead	One primary only	Yes	1	1	Black	72 years	Black	21	None/Unknown	No/Unknown	0	98	Blank(s)	Blank(s)	Blank(s)	Blank(s)	Blank(s)	Unknown	Distant	Blank(s)
746071	70-74 years	Male	2009	White	C34.1-Upper lobe, lung	8031	Right - origin of primary	Positive histology	8031/3: Giant cell carcinoma	Localized	Localized	Blank(s)	Blank(s)	Blank(s)	Blank(s)	Blank(s)	Blank(s)	Blank(s)	Blank(s)	IA	T1	N0	M0	22	100	Dead (attributable to this cancer dx)	Alive or dead due to cancer	1	Dead	One primary only	Yes	1	1	White	73 years	White	33	None/Unknown	No/Unknown	5	0	Blank(s)	Blank(s)	Blank(s)	Blank(s)	Blank(s)	Married (including common law)	Localized	Blank(s)
746154	80-84 years	Male	2009	White	C34.0-Main bronchus	8031	Left - origin of primary	Positive histology	8031/3: Giant cell carcinoma	Distant	Distant	Blank(s)	Blank(s)	Blank(s)	Blank(s)	Blank(s)	Blank(s)	Blank(s)	Blank(s)	IV	T4	N0	M1	80	700	Dead (attributable to this cancer dx)	Alive or dead due to cancer	3	Dead	One primary only	Yes	1	1	White	80 years	White	0	Beam radiation	No/Unknown	0	98	Blank(s)	Blank(s)	Blank(s)	Blank(s)	Blank(s)	Widowed	Distant	Blank(s)
746438	70-74 years	Female	2009	White	C34.1-Upper lobe, lung	8031	Left - origin of primary	Positive histology	8031/3: Giant cell carcinoma	Distant	Distant	Blank(s)	Blank(s)	Blank(s)	Blank(s)	Blank(s)	Blank(s)	Blank(s)	Blank(s)	IV	T3	N2	M1	105	600	Dead (attributable to this cancer dx)	Alive or dead due to cancer	1	Dead	One primary only	Yes	1	1	White	74 years	White	0	None/Unknown	No/Unknown	0	98	Blank(s)	Blank(s)	Blank(s)	Blank(s)	Blank(s)	Married (including common law)	Distant	Blank(s)
748388	55-59 years	Male	2010	Black	C34.1-Upper lobe, lung	8031	Left - origin of primary	Positive histology	8031/3: Giant cell carcinoma	Distant	Distant	Blank(s)	Blank(s)	Blank(s)	Blank(s)	IV	T2b	N0	M1a	IIIB	T4	N0	M0	70	410	Dead (attributable to this cancer dx)	Alive or dead due to cancer	0	Dead	One primary only	Yes	1	1	Black	56 years	Black	0	None/Unknown	No/Unknown	0	98	No	No	No	No	Blank(s)	Single (never married)	Distant	Blank(s)
750054	75-79 years	Male	2010	White	C34.3-Lower lobe, lung	8032	Left - origin of primary	Positive histology	8032/3: Spindle cell carcinoma, NOS	Regional	Regional	Blank(s)	Blank(s)	Blank(s)	Blank(s)	IIB	T3	N0	M0	IIB	T3	N0	M0	96	600	Dead (attributable to this cancer dx)	Alive or dead due to cancer	1	Dead	One primary only	Yes	1	1	White	77 years	White	0	Beam radiation	No/Unknown	0	98	No	No	No	No	Blank(s)	Married (including common law)	Regional	Blank(s)
750180	85+ years	Female	2010	White	C34.1-Upper lobe, lung	8032	Right - origin of primary	Clinical diagnosis only	8032/3: Spindle cell carcinoma, NOS	Localized	Localized	Blank(s)	Blank(s)	Blank(s)	Blank(s)	IIA	T2b	N0	M0	IB	T2	N0	M0	70	300	Alive or dead of other cause	Dead (attributable to causes other than this cancer dx)	0	Dead	One primary only	Yes	1	1	White	85+ years	White	0	Beam radiation	No/Unknown	0	98	No	No	No	No	Blank(s)	Widowed	Localized	Blank(s)
751066	45-49 years	Male	2010	White	C34.3-Lower lobe, lung	8022	Left - origin of primary	Positive histology	8022/3: Pleomorphic carcinoma	Distant	Distant	Blank(s)	Blank(s)	Blank(s)	Blank(s)	IV	T3	N1	M1b	IV	T2	N1	M1	85	400	Dead (attributable to this cancer dx)	Alive or dead due to cancer	1	Dead	One primary only	Yes	1	1	White	49 years	White	55	Beam radiation	No/Unknown	5	2	No	No	No	No	Blank(s)	Married (including common law)	Distant	Blank(s)
751354	45-49 years	Male	2011	Black	C34.1-Upper lobe, lung	8022	Left - origin of primary	Positive histology	8022/3: Pleomorphic carcinoma	Distant	Distant	Blank(s)	Blank(s)	Blank(s)	Blank(s)	IV	T3	N3	M1a	IV	T3	N3	M1	120	550	Dead (attributable to this cancer dx)	Alive or dead due to cancer	2	Dead	One primary only	Yes	1	1	Black	49 years	Black	0	Refused (1988+)	No/Unknown	0	98	No	No	No	Yes	Blank(s)	Single (never married)	Distant	Blank(s)
751846	80-84 years	Male	2010	Black	C34.1-Upper lobe, lung	8032	Left - origin of primary	Positive histology	8032/3: Spindle cell carcinoma, NOS	Distant	Distant	Blank(s)	Blank(s)	Blank(s)	Blank(s)	IV	T2b	N3	M1b	IV	T4	N3	M1	69	430	Dead (attributable to this cancer dx)	Alive or dead due to cancer	5	Dead	One primary only	Yes	1	1	Black	82 years	Black	0	None/Unknown	Yes	0	98	No	No	No	Yes	Blank(s)	Married (including common law)	Distant	Blank(s)
752568	70-74 years	Male	2011	White	C34.1-Upper lobe, lung	8031	Right - origin of primary	Positive histology	8031/3: Giant cell carcinoma	Distant	Distant	Blank(s)	Blank(s)	Blank(s)	Blank(s)	IIIB	T3	N3	M0	IIIB	T3	N3	M0	70	570	Dead (attributable to this cancer dx)	Alive or dead due to cancer	4	Dead	One primary only	Yes	1	1	White	72 years	White	0	Beam radiation	No/Unknown	0	98	No	No	No	No	Blank(s)	Married (including common law)	Distant	Blank(s)
754400	55-59 years	Male	2011	Black	C34.1-Upper lobe, lung	8031	Right - origin of primary	Positive histology	8031/3: Giant cell carcinoma	Localized	Localized	Blank(s)	Blank(s)	Blank(s)	Blank(s)	IIA	T2b	N0	M0	IB	T2	N0	M0	65	100	Dead (attributable to this cancer dx)	Alive or dead due to cancer	12	Dead	One primary only	Yes	1	1	Black	56 years	Black	0	None/Unknown	Yes	0	98	No	No	No	No	Blank(s)	Married (including common law)	Localized	Blank(s)
754771	55-59 years	Male	2012	Black	C34.1-Upper lobe, lung	8031	Right - origin of primary	Positive histology	8031/3: Giant cell carcinoma	Distant	Distant	Blank(s)	Blank(s)	Blank(s)	Blank(s)	IV	T2a	N2	M1b	IV	T2	N2	M1	32	455	Dead (attributable to this cancer dx)	Alive or dead due to cancer	3	Dead	One primary only	Yes	1	1	Black	58 years	Black	0	Beam radiation	No/Unknown	0	98	Yes	No	No	No	Blank(s)	Single (never married)	Distant	Blank(s)
755969	50-54 years	Female	2012	White	C34.3-Lower lobe, lung	8022	Right - origin of primary	Positive histology	8022/3: Pleomorphic carcinoma	Distant	Distant	Blank(s)	Blank(s)	Blank(s)	Blank(s)	IV	T4	N2	M1b	IV	T4	N2	M1	27	810	Dead (attributable to this cancer dx)	Alive or dead due to cancer	0	Dead	One primary only	Yes	1	1	White	50 years	White	0	Beam radiation	No/Unknown	0	98	No	Yes	Yes	Yes	Blank(s)	Divorced	Distant	Blank(s)
756809	65-69 years	Male	2012	Black	C34.2-Middle lobe, lung	8031	Right - origin of primary	Positive histology	8031/3: Giant cell carcinoma	Distant	Distant	Blank(s)	Blank(s)	Blank(s)	Blank(s)	IV	T4	N3	M1b	IV	T4	N3	M1	45	700	Dead (attributable to this cancer dx)	Alive or dead due to cancer	0	Dead	One primary only	Yes	1	1	Black	67 years	Black	0	Beam radiation	No/Unknown	0	98	No	No	No	No	Blank(s)	Single (never married)	Distant	Blank(s)
759425	60-64 years	Female	2013	Black	C34.1-Upper lobe, lung	8022	Left - origin of primary	Positive histology	8022/3: Pleomorphic carcinoma	Distant	Distant	Blank(s)	Blank(s)	Blank(s)	Blank(s)	IV	T4	N2	M1b	IV	T4	N2	M1	88	700	Dead (attributable to this cancer dx)	Alive or dead due to cancer	19	Dead	One primary only	Yes	1	1	Black	60 years	Black	0	Beam radiation	Yes	0	98	No	Yes	No	No	Blank(s)	Single (never married)	Distant	Blank(s)
759434	75-79 years	Male	2013	White	C34.3-Lower lobe, lung	8031	Right - origin of primary	Positive histology	8031/3: Giant cell carcinoma	Regional	Regional	Blank(s)	Blank(s)	Blank(s)	Blank(s)	IIB	T3	N0	M0	IIB	T3	N0	M0	50	600	Dead (attributable to this cancer dx)	Alive or dead due to cancer	4	Dead	One primary only	Yes	1	1	White	75 years	White	0	None/Unknown	Yes	0	98	No	No	No	No	Blank(s)	Widowed	Regional	Blank(s)
759837	55-59 years	Male	2013	Black	C34.1-Upper lobe, lung	8022	Left - origin of primary	Positive exfoliative cytology, no positive histology	8022/3: Pleomorphic carcinoma	Distant	Distant	Blank(s)	Blank(s)	Blank(s)	Blank(s)	IV	T4	N2	M1b	IV	T4	N2	M1	68	810	Dead (attributable to this cancer dx)	Alive or dead due to cancer	7	Dead	One primary only	Yes	1	1	Black	55 years	Black	0	Beam radiation	Yes	0	98	Yes	Yes	No	No	Blank(s)	Married (including common law)	Distant	Blank(s)
761004	60-64 years	Male	2014	Black	C34.1-Upper lobe, lung	8022	Right - origin of primary	Positive histology	8022/3: Pleomorphic carcinoma	Distant	Distant	Blank(s)	Blank(s)	Blank(s)	Blank(s)	IIIB	T4	N3	M0	IIIB	T4	N3	M0	80	700	Dead (attributable to this cancer dx)	Alive or dead due to cancer	1	Dead	One primary only	Yes	1	1	Black	62 years	Black	0	None/Unknown	Yes	0	98	No	No	No	No	Blank(s)	Divorced	Distant	Blank(s)
761419	40-44 years	Female	2013	White	C34.1-Upper lobe, lung	8022	Right - origin of primary	Positive histology	8022/3: Pleomorphic carcinoma	Distant	Distant	Blank(s)	Blank(s)	Blank(s)	Blank(s)	IV	T2b	N0	M1b	IV	T2	N0	M1	58	100	Alive or dead of other cause	Alive or dead due to cancer	60	Alive	One primary only	Yes	1	1	White	44 years	White	30	Beam radiation	Yes	5	0	No	Yes	No	No	Blank(s)	Married (including common law)	Distant	Blank(s)
762726	65-69 years	Male	2014	Black	C34.1-Upper lobe, lung	8031	Right - origin of primary	Positive histology	8031/3: Giant cell carcinoma	Regional	Regional	Blank(s)	Blank(s)	Blank(s)	Blank(s)	IIIA	T3	N2	M0	IIIA	T2	N2	M0	90	300	Dead (attributable to this cancer dx)	Alive or dead due to cancer	1	Dead	One primary only	Yes	1	1	Black	67 years	Black	0	None/Unknown	No/Unknown	0	98	No	No	No	No	Blank(s)	Widowed	Regional	Blank(s)
763692	70-74 years	Male	2014	Black	C34.1-Upper lobe, lung	8031	Right - origin of primary	Positive histology	8031/3: Giant cell carcinoma	Distant	Distant	Blank(s)	Blank(s)	Blank(s)	Blank(s)	IV	T4	N3	M1a	IV	T4	N3	M1	44	700	Dead (attributable to this cancer dx)	Alive or dead due to cancer	0	Dead	One primary only	Yes	1	1	Black	72 years	Black	0	Beam radiation	No/Unknown	0	98	No	No	No	Unknown	Blank(s)	Separated	Distant	Blank(s)
763701	75-79 years	Male	2014	White	C34.1-Upper lobe, lung	8031	Right - origin of primary	Positive histology	8031/3: Giant cell carcinoma	Localized	Localized	Blank(s)	Blank(s)	Blank(s)	Blank(s)	IIA	T2b	N0	M0	IB	T2	N0	M0	51	100	Dead (attributable to this cancer dx)	Alive or dead due to cancer	33	Dead	One primary only	Yes	1	1	White	75 years	White	30	None/Unknown	Yes	4	0	No	No	No	No	Blank(s)	Married (including common law)	Localized	Blank(s)
763734	55-59 years	Male	2014	Black	C34.3-Lower lobe, lung	8022	Left - origin of primary	Positive histology	8022/3: Pleomorphic carcinoma	Distant	Distant	Blank(s)	Blank(s)	Blank(s)	Blank(s)	IV	T3	N2	M1b	IV	T3	N2	M1	34	570	Dead (attributable to this cancer dx)	Alive or dead due to cancer	2	Dead	One primary only	Yes	1	1	Black	55 years	Black	21	Beam radiation	No/Unknown	1	1	No	Yes	Yes	No	Blank(s)	Married (including common law)	Distant	Blank(s)
763962	60-64 years	Male	2014	Black	C34.3-Lower lobe, lung	8022	Right - origin of primary	Positive exfoliative cytology, no positive histology	8022/3: Pleomorphic carcinoma	Distant	Distant	Blank(s)	Blank(s)	Blank(s)	Blank(s)	IV	T3	N2	M1b	IV	T3	N2	M1	70	570	Alive or dead of other cause	Dead (attributable to causes other than this cancer dx)	2	Dead	One primary only	Yes	1	1	Black	62 years	Black	0	Beam radiation	Yes	95	95	No	Yes	No	No	Blank(s)	Single (never married)	Distant	Blank(s)
764262	75-79 years	Male	2015	White	C34.3-Lower lobe, lung	8032	Left - origin of primary	Positive histology	8032/3: Spindle cell carcinoma, NOS	Distant	Distant	Blank(s)	Blank(s)	Blank(s)	Blank(s)	IV	T4	N2	M1b	IV	T4	N2	M1	104	999	Dead (attributable to this cancer dx)	Alive or dead due to cancer	1	Dead	One primary only	Yes	1	1	White	79 years	White	0	Beam radiation	Yes	0	98	Yes	No	No	Yes	Blank(s)	Married (including common law)	Distant	Blank(s)
764966	70-74 years	Female	2015	White	C34.3-Lower lobe, lung	8032	Left - origin of primary	Positive histology	8032/3: Spindle cell carcinoma, NOS	Distant	Distant	Blank(s)	Blank(s)	Blank(s)	Blank(s)	IV	T3	N0	M1a	IIIB	T4	N0	M0	132	400	Dead (attributable to this cancer dx)	Alive or dead due to cancer	1	Dead	One primary only	Yes	1	1	White	74 years	White	0	None/Unknown	No/Unknown	0	98	No	No	No	No	Blank(s)	Married (including common law)	Distant	Blank(s)
766889	70-74 years	Male	2015	Black	C34.1-Upper lobe, lung	8031	Left - origin of primary	Positive exfoliative cytology, no positive histology	8031/3: Giant cell carcinoma	Distant	Distant	Blank(s)	Blank(s)	Blank(s)	Blank(s)	IV	T4	N3	M1a	IIIB	T4	N3	M0	87	700	Dead (attributable to this cancer dx)	Alive or dead due to cancer	0	Dead	One primary only	Yes	1	1	Black	73 years	Black	0	None/Unknown	No/Unknown	95	95	No	No	No	No	Blank(s)	Married (including common law)	Distant	Blank(s)
767069	75-79 years	Female	2016	White	C34.1-Upper lobe, lung	8980	Right - origin of primary	Positive histology	8980/3: Carcinosarcoma, NOS	Distant	Distant	Blank(s)	Blank(s)	Blank(s)	Blank(s)	Blank(s)	Blank(s)	Blank(s)	Blank(s)	Blank(s)	Blank(s)	Blank(s)	Blank(s)	Blank(s)	Blank(s)	Dead (attributable to this cancer dx)	Alive or dead due to cancer	2	Dead	One primary only	Yes	1	1	White	75 years	White	0	Beam radiation	No/Unknown	0	98	Yes	No	No	No	130	Single (never married)	Distant	c4
767837	55-59 years	Male	2016	Black	C34.3-Lower lobe, lung	8980	Left - origin of primary	Positive histology	8980/3: Carcinosarcoma, NOS	Distant	Distant	Blank(s)	Blank(s)	Blank(s)	Blank(s)	Blank(s)	Blank(s)	Blank(s)	Blank(s)	Blank(s)	Blank(s)	Blank(s)	Blank(s)	Blank(s)	Blank(s)	Dead (attributable to this cancer dx)	Alive or dead due to cancer	1	Dead	One primary only	Yes	1	1	Black	59 years	Black	0	None/Unknown	No/Unknown	0	98	No	No	No	No	87	Married (including common law)	Distant	c3
768172	65-69 years	Male	2016	White	C34.1-Upper lobe, lung	8022	Left - origin of primary	Radiography without microscopic confirm	8022/3: Pleomorphic carcinoma	Localized	Localized	Blank(s)	Blank(s)	Blank(s)	Blank(s)	Blank(s)	Blank(s)	Blank(s)	Blank(s)	Blank(s)	Blank(s)	Blank(s)	Blank(s)	Blank(s)	Blank(s)	Dead (attributable to this cancer dx)	Alive or dead due to cancer	6	Dead	One primary only	Yes	1	1	White	67 years	White	0	Beam radiation	No/Unknown	0	98	No	No	No	No	12	Single (never married)	Localized	c1A
768217	50-54 years	Male	2016	White	C34.1-Upper lobe, lung	8980	Right - origin of primary	Positive histology	8980/3: Carcinosarcoma, NOS	Distant	Distant	Blank(s)	Blank(s)	Blank(s)	Blank(s)	Blank(s)	Blank(s)	Blank(s)	Blank(s)	Blank(s)	Blank(s)	Blank(s)	Blank(s)	Blank(s)	Blank(s)	Dead (attributable to this cancer dx)	Alive or dead due to cancer	1	Dead	One primary only	Yes	1	1	White	50 years	White	0	Beam radiation	Yes	0	98	No	No	No	Yes	76	Single (never married)	Distant	c4
768981	60-64 years	Female	2016	Black	C34.1-Upper lobe, lung	8031	Right - origin of primary	Positive histology	8031/3: Giant cell carcinoma	Localized	Localized	Blank(s)	Blank(s)	Blank(s)	Blank(s)	Blank(s)	Blank(s)	Blank(s)	Blank(s)	Blank(s)	Blank(s)	Blank(s)	Blank(s)	Blank(s)	Blank(s)	Alive or dead of other cause	Alive or dead due to cancer	25	Alive	One primary only	Yes	1	1	Black	62 years	Black	30	None/Unknown	Yes	4	0	No	No	No	No	45	Widowed	Localized	p2A
770290	70-74 years	Male	2017	Black	C34.3-Lower lobe, lung	8022	Right - origin of primary	Positive histology	8022/3: Pleomorphic carcinoma	Localized	Localized	Blank(s)	Blank(s)	Blank(s)	Blank(s)	Blank(s)	Blank(s)	Blank(s)	Blank(s)	Blank(s)	Blank(s)	Blank(s)	Blank(s)	Blank(s)	Blank(s)	Alive or dead of other cause	Alive or dead due to cancer	19	Alive	One primary only	Yes	1	1	Black	72 years	Black	33	None/Unknown	No/Unknown	13	0	No	No	No	No	31	Divorced	Localized	p2A
771546	70-74 years	Female	2017	White	C34.3-Lower lobe, lung	8022	Right - origin of primary	Positive histology	8022/3: Pleomorphic carcinoma	Regional	Regional	Blank(s)	Blank(s)	Blank(s)	Blank(s)	Blank(s)	Blank(s)	Blank(s)	Blank(s)	Blank(s)	Blank(s)	Blank(s)	Blank(s)	Blank(s)	Blank(s)	Dead (attributable to this cancer dx)	Alive or dead due to cancer	9	Dead	One primary only	Yes	1	1	White	74 years	White	33	None/Unknown	No/Unknown	7	0	No	No	No	No	100	Married (including common law)	Regional	p3
771571	50-54 years	Female	2017	Black	C34.1-Upper lobe, lung	8022	Right - origin of primary	Positive histology	8022/3: Pleomorphic carcinoma	Regional	Regional	Blank(s)	Blank(s)	Blank(s)	Blank(s)	Blank(s)	Blank(s)	Blank(s)	Blank(s)	Blank(s)	Blank(s)	Blank(s)	Blank(s)	Blank(s)	Blank(s)	Alive or dead of other cause	Alive or dead due to cancer	16	Alive	One primary only	Yes	1	1	Black	53 years	Black	33	None/Unknown	Yes	63	0	No	No	No	No	40	Married (including common law)	Regional	p2A
771926	60-64 years	Male	2017	White	C34.3-Lower lobe, lung	8980	Right - origin of primary	Positive histology	8980/3: Carcinosarcoma, NOS	Distant	Distant	Blank(s)	Blank(s)	Blank(s)	Blank(s)	Blank(s)	Blank(s)	Blank(s)	Blank(s)	Blank(s)	Blank(s)	Blank(s)	Blank(s)	Blank(s)	Blank(s)	Dead (attributable to this cancer dx)	Alive or dead due to cancer	0	Dead	One primary only	Yes	1	1	White	63 years	White	0	None/Unknown	No/Unknown	0	98	No	No	No	Yes	50	Married (including common law)	Distant	c3
772451	60-64 years	Female	2017	White	C34.1-Upper lobe, lung	8032	Right - origin of primary	Positive histology	8032/3: Spindle cell carcinoma, NOS	Distant	Distant	Blank(s)	Blank(s)	Blank(s)	Blank(s)	Blank(s)	Blank(s)	Blank(s)	Blank(s)	Blank(s)	Blank(s)	Blank(s)	Blank(s)	Blank(s)	Blank(s)	Alive or dead of other cause	Alive or dead due to cancer	16	Alive	One primary only	Yes	1	1	White	62 years	White	0	Beam radiation	Yes	0	98	No	No	No	No	50	Married (including common law)	Distant	c2A
773794	70-74 years	Male	2018	White	C34.3-Lower lobe, lung	8980	Right - origin of primary	Positive histology	8980/3: Carcinosarcoma, NOS	Distant	Blank(s)	T4	N2	M1b	4A	Blank(s)	Blank(s)	Blank(s)	Blank(s)	Blank(s)	Blank(s)	Blank(s)	Blank(s)	Blank(s)	Blank(s)	Dead (attributable to this cancer dx)	Alive or dead due to cancer	1	Dead	One primary only	Yes	1	1	White	74 years	White	0	None/Unknown	No/Unknown	0	98	Yes	No	Yes	No	103	Widowed	Distant	Blank(s)
775106	70-74 years	Male	2018	White	C34.1-Upper lobe, lung	8032	Left - origin of primary	Positive histology	8032/3: Spindle cell carcinoma, NOS	Distant	Blank(s)	T3	N2	M1c	4B	Blank(s)	Blank(s)	Blank(s)	Blank(s)	Blank(s)	Blank(s)	Blank(s)	Blank(s)	Blank(s)	Blank(s)	Dead (attributable to this cancer dx)	Alive or dead due to cancer	1	Dead	One primary only	Yes	1	1	White	74 years	White	0	Beam radiation	No/Unknown	0	98	Yes	No	Yes	No	70	Married (including common law)	Distant	Blank(s)
775559	55-59 years	Male	2018	White	C34.1-Upper lobe, lung	8022	Right - origin of primary	Positive histology	8022/3: Pleomorphic carcinoma	Distant	Blank(s)	T3	N0	M1c	4B	Blank(s)	Blank(s)	Blank(s)	Blank(s)	Blank(s)	Blank(s)	Blank(s)	Blank(s)	Blank(s)	Blank(s)	Alive or dead of other cause	Alive or dead due to cancer	0	Alive	One primary only	Yes	1	1	White	55 years	White	0	None/Unknown	Yes	0	98	No	Yes	No	No	60	Single (never married)	Distant	Blank(s)
775717	80-84 years	Male	2018	White	C34.3-Lower lobe, lung	8022	Right - origin of primary	Positive histology	8022/3: Pleomorphic carcinoma	Distant	Blank(s)	T4	N3	M1a	4A	Blank(s)	Blank(s)	Blank(s)	Blank(s)	Blank(s)	Blank(s)	Blank(s)	Blank(s)	Blank(s)	Blank(s)	Dead (attributable to this cancer dx)	Alive or dead due to cancer	0	Dead	One primary only	Yes	1	1	White	80 years	White	0	Beam radiation	No/Unknown	0	98	No	No	No	Yes	120	Married (including common law)	Distant	Blank(s)
809067	65-69 years	Female	2004	White	C34.2-Middle lobe, lung	8032	Right - origin of primary	Positive histology	8032/3: Spindle cell carcinoma, NOS	Localized	Localized	Blank(s)	Blank(s)	Blank(s)	Blank(s)	Blank(s)	Blank(s)	Blank(s)	Blank(s)	IA	T1	N0	M0	7	100	Alive or dead of other cause	Alive or dead due to cancer	178	Alive	One primary only	Yes	1	1	White	66 years	White	30	None/Unknown	No/Unknown	3	0	Blank(s)	Blank(s)	Blank(s)	Blank(s)	Blank(s)	Married (including common law)	Localized	Blank(s)
810129	80-84 years	Male	2004	White	C34.3-Lower lobe, lung	8032	Left - origin of primary	Positive histology	8032/3: Spindle cell carcinoma, NOS	Distant	Distant	Blank(s)	Blank(s)	Blank(s)	Blank(s)	Blank(s)	Blank(s)	Blank(s)	Blank(s)	IV	T1	N0	M1	4	300	Dead (attributable to this cancer dx)	Alive or dead due to cancer	0	Dead	One primary only	Yes	1	1	White	82 years	White	0	None/Unknown	No/Unknown	0	98	Blank(s)	Blank(s)	Blank(s)	Blank(s)	Blank(s)	Married (including common law)	Distant	Blank(s)
814698	75-79 years	Male	2004	White	C34.3-Lower lobe, lung	8031	Left - origin of primary	Positive histology	8031/3: Giant cell carcinoma	Regional	Regional	Blank(s)	Blank(s)	Blank(s)	Blank(s)	Blank(s)	Blank(s)	Blank(s)	Blank(s)	IIB	T2	N1	M0	55	100	Dead (attributable to this cancer dx)	Alive or dead due to cancer	5	Dead	One primary only	Yes	1	1	White	79 years	White	30	None/Unknown	Yes	1	0	Blank(s)	Blank(s)	Blank(s)	Blank(s)	Blank(s)	Married (including common law)	Regional	Blank(s)
817033	65-69 years	Male	2005	White	C34.1-Upper lobe, lung	8031	Left - origin of primary	Positive exfoliative cytology, no positive histology	8031/3: Giant cell carcinoma	Distant	Distant	Blank(s)	Blank(s)	Blank(s)	Blank(s)	Blank(s)	Blank(s)	Blank(s)	Blank(s)	IV	T2	N1	M1	46	100	Dead (attributable to this cancer dx)	Alive or dead due to cancer	1	Dead	One primary only	Yes	1	1	White	67 years	White	0	Beam radiation	Yes	0	98	Blank(s)	Blank(s)	Blank(s)	Blank(s)	Blank(s)	Married (including common law)	Distant	Blank(s)
819041	80-84 years	Male	2005	White	C34.2-Middle lobe, lung	8032	Right - origin of primary	Positive histology	8032/3: Spindle cell carcinoma, NOS	Distant	Distant	Blank(s)	Blank(s)	Blank(s)	Blank(s)	Blank(s)	Blank(s)	Blank(s)	Blank(s)	IV	T2	N1	M1	97	450	Dead (attributable to this cancer dx)	Alive or dead due to cancer	5	Dead	One primary only	Yes	1	1	White	81 years	White	33	Beam radiation	No/Unknown	96	97	Blank(s)	Blank(s)	Blank(s)	Blank(s)	Blank(s)	Married (including common law)	Distant	Blank(s)
820023	55-59 years	Female	2005	White	C34.0-Main bronchus	8031	Left - origin of primary	Positive histology	8031/3: Giant cell carcinoma	Distant	Distant	Blank(s)	Blank(s)	Blank(s)	Blank(s)	Blank(s)	Blank(s)	Blank(s)	Blank(s)	IV	T4	N3	M1	30	720	Dead (attributable to this cancer dx)	Alive or dead due to cancer	0	Dead	One primary only	Yes	1	1	White	57 years	White	0	None/Unknown	No/Unknown	2	2	Blank(s)	Blank(s)	Blank(s)	Blank(s)	Blank(s)	Married (including common law)	Distant	Blank(s)
820179	80-84 years	Male	2006	White	C34.1-Upper lobe, lung	8032	Left - origin of primary	Positive histology	8032/3: Spindle cell carcinoma, NOS	Localized	Localized	Blank(s)	Blank(s)	Blank(s)	Blank(s)	Blank(s)	Blank(s)	Blank(s)	Blank(s)	IA	T1	N0	M0	15	100	Dead (attributable to this cancer dx)	Alive or dead due to cancer	24	Dead	One primary only	Yes	1	1	White	80 years	White	33	None/Unknown	No/Unknown	11	0	Blank(s)	Blank(s)	Blank(s)	Blank(s)	Blank(s)	Married (including common law)	Localized	Blank(s)
820551	60-64 years	Male	2005	Asian or Pacific Islander	C34.1-Upper lobe, lung	8032	Left - origin of primary	Positive histology	8032/3: Spindle cell carcinoma, NOS	Distant	Distant	Blank(s)	Blank(s)	Blank(s)	Blank(s)	Blank(s)	Blank(s)	Blank(s)	Blank(s)	IV	T2	N1	M1	80	100	Dead (attributable to this cancer dx)	Alive or dead due to cancer	6	Dead	One primary only	Yes	1	1	Other (American Indian/AK Native, Asian/Pacific Islander)	60 years	Asian Indian or Pakistani, NOS (1988+)	30	Beam radiation	Yes	11	3	Blank(s)	Blank(s)	Blank(s)	Blank(s)	Blank(s)	Married (including common law)	Distant	Blank(s)
822391	65-69 years	Male	2006	White	C34.1-Upper lobe, lung	8022	Right - origin of primary	Positive histology	8022/3: Pleomorphic carcinoma	Regional	Regional	Blank(s)	Blank(s)	Blank(s)	Blank(s)	Blank(s)	Blank(s)	Blank(s)	Blank(s)	IIIA	T2	N2	M0	35	450	Dead (attributable to this cancer dx)	Alive or dead due to cancer	5	Dead	One primary only	Yes	1	1	White	67 years	White	33	None/Unknown	Yes	97	97	Blank(s)	Blank(s)	Blank(s)	Blank(s)	Blank(s)	Married (including common law)	Regional	Blank(s)
822826	85+ years	Male	2006	White	C34.1-Upper lobe, lung	8031	Right - origin of primary	Positive exfoliative cytology, no positive histology	8031/3: Giant cell carcinoma	Distant	Distant	Blank(s)	Blank(s)	Blank(s)	Blank(s)	Blank(s)	Blank(s)	Blank(s)	Blank(s)	IV	T2	N2	M1	56	100	Dead (attributable to this cancer dx)	Alive or dead due to cancer	1	Dead	One primary only	Yes	1	1	White	85+ years	White	0	None/Unknown	No/Unknown	98	0	Blank(s)	Blank(s)	Blank(s)	Blank(s)	Blank(s)	Widowed	Distant	Blank(s)
823737	30-34 years	Female	2006	White	C34.2-Middle lobe, lung	8031	Right - origin of primary	Positive histology	8031/3: Giant cell carcinoma	Distant	Distant	Blank(s)	Blank(s)	Blank(s)	Blank(s)	Blank(s)	Blank(s)	Blank(s)	Blank(s)	IV	T2	N0	M1	70	100	Alive or dead of other cause	Alive or dead due to cancer	12	Alive	One primary only	Yes	1	1	White	34 years	White	30	Beam radiation	Yes	4	0	Blank(s)	Blank(s)	Blank(s)	Blank(s)	Blank(s)	Married (including common law)	Distant	Blank(s)
824904	85+ years	Female	2006	White	C34.1-Upper lobe, lung	8032	Left - origin of primary	Positive histology	8032/3: Spindle cell carcinoma, NOS	Regional	Regional	Blank(s)	Blank(s)	Blank(s)	Blank(s)	Blank(s)	Blank(s)	Blank(s)	Blank(s)	IIIB	T4	N2	M0	73	700	Dead (attributable to this cancer dx)	Alive or dead due to cancer	4	Dead	One primary only	Yes	1	1	White	85+ years	White	0	Beam radiation	No/Unknown	0	98	Blank(s)	Blank(s)	Blank(s)	Blank(s)	Blank(s)	Widowed	Regional	Blank(s)
825159	80-84 years	Male	2006	White	C34.1-Upper lobe, lung	8032	Right - origin of primary	Positive histology	8032/3: Spindle cell carcinoma, NOS	Regional	Regional	Blank(s)	Blank(s)	Blank(s)	Blank(s)	Blank(s)	Blank(s)	Blank(s)	Blank(s)	IIIA	T2	N2	M0	47	300	Dead (attributable to this cancer dx)	Alive or dead due to cancer	2	Dead	One primary only	Yes	1	1	White	82 years	White	0	Beam radiation	Yes	0	98	Blank(s)	Blank(s)	Blank(s)	Blank(s)	Blank(s)	Married (including common law)	Regional	Blank(s)
825283	60-64 years	Male	2006	White	C34.3-Lower lobe, lung	8031	Left - origin of primary	Positive histology	8031/3: Giant cell carcinoma	Regional	Regional	Blank(s)	Blank(s)	Blank(s)	Blank(s)	Blank(s)	Blank(s)	Blank(s)	Blank(s)	IIB	T2	N1	M0	43	100	Dead (attributable to this cancer dx)	Alive or dead due to cancer	32	Dead	One primary only	Yes	1	1	White	64 years	White	33	Beam radiation	Yes	8	4	Blank(s)	Blank(s)	Blank(s)	Blank(s)	Blank(s)	Married (including common law)	Regional	Blank(s)
825856	75-79 years	Male	2006	White	C34.3-Lower lobe, lung	8032	Left - origin of primary	Positive histology	8032/3: Spindle cell carcinoma, NOS	Regional	Regional	Blank(s)	Blank(s)	Blank(s)	Blank(s)	Blank(s)	Blank(s)	Blank(s)	Blank(s)	IIB	T3	N0	M0	26	530	Dead (attributable to this cancer dx)	Alive or dead due to cancer	4	Dead	One primary only	Yes	1	1	White	77 years	White	33	None/Unknown	Yes	1	0	Blank(s)	Blank(s)	Blank(s)	Blank(s)	Blank(s)	Married (including common law)	Regional	Blank(s)
825917	70-74 years	Female	2005	White	C34.3-Lower lobe, lung	8032	Right - origin of primary	Positive histology	8032/3: Spindle cell carcinoma, NOS	Distant	Distant	Blank(s)	Blank(s)	Blank(s)	Blank(s)	Blank(s)	Blank(s)	Blank(s)	Blank(s)	IV	T2	N0	M1	63	300	Dead (attributable to this cancer dx)	Alive or dead due to cancer	1	Dead	One primary only	Yes	1	1	White	74 years	White	0	Beam radiation	No/Unknown	0	98	Blank(s)	Blank(s)	Blank(s)	Blank(s)	Blank(s)	Single (never married)	Distant	Blank(s)
828157	70-74 years	Male	2007	White	C34.3-Lower lobe, lung	8032	Left - origin of primary	Positive histology	8032/3: Spindle cell carcinoma, NOS	Regional	Regional	Blank(s)	Blank(s)	Blank(s)	Blank(s)	Blank(s)	Blank(s)	Blank(s)	Blank(s)	IIIB	T4	N0	M0	70	700	Dead (attributable to this cancer dx)	Alive or dead due to cancer	3	Dead	One primary only	Yes	1	1	White	71 years	White	0	Beam radiation	No/Unknown	0	98	Blank(s)	Blank(s)	Blank(s)	Blank(s)	Blank(s)	Married (including common law)	Regional	Blank(s)
828201	70-74 years	Female	2007	White	C34.1-Upper lobe, lung	8031	Right - origin of primary	Positive histology	8031/3: Giant cell carcinoma	Regional	Regional	Blank(s)	Blank(s)	Blank(s)	Blank(s)	Blank(s)	Blank(s)	Blank(s)	Blank(s)	IB	T2	N0	M0	30	450	Alive or dead of other cause	Dead (attributable to causes other than this cancer dx)	135	Dead	One primary only	Yes	1	1	White	72 years	White	33	None/Unknown	Yes	15	0	Blank(s)	Blank(s)	Blank(s)	Blank(s)	Blank(s)	Widowed	Regional	Blank(s)
830739	55-59 years	Female	2007	White	C34.1-Upper lobe, lung	8022	Right - origin of primary	Positive histology	8022/3: Pleomorphic carcinoma	Regional	Regional	Blank(s)	Blank(s)	Blank(s)	Blank(s)	Blank(s)	Blank(s)	Blank(s)	Blank(s)	IIIA	T3	N2	M0	75	600	Alive or dead of other cause	Alive or dead due to cancer	141	Alive	One primary only	Yes	1	1	White	56 years	White	33	Beam radiation	Yes	97	0	Blank(s)	Blank(s)	Blank(s)	Blank(s)	Blank(s)	Married (including common law)	Regional	Blank(s)
830986	65-69 years	Male	2007	White	C34.1-Upper lobe, lung	8022	Right - origin of primary	Positive histology	8022/3: Pleomorphic carcinoma	Regional	Regional	Blank(s)	Blank(s)	Blank(s)	Blank(s)	Blank(s)	Blank(s)	Blank(s)	Blank(s)	IIIB	T4	N2	M0	22	650	Alive or dead of other cause	Dead (attributable to causes other than this cancer dx)	12	Dead	One primary only	Yes	1	1	White	66 years	White	46	Beam radiation	Yes	97	2	Blank(s)	Blank(s)	Blank(s)	Blank(s)	Blank(s)	Married (including common law)	Regional	Blank(s)
831883	55-59 years	Male	2007	Black	C34.1-Upper lobe, lung	8031	Right - origin of primary	Positive histology	8031/3: Giant cell carcinoma	Distant	Distant	Blank(s)	Blank(s)	Blank(s)	Blank(s)	Blank(s)	Blank(s)	Blank(s)	Blank(s)	IV	T2	N2	M1	70	450	Dead (attributable to this cancer dx)	Alive or dead due to cancer	8	Dead	One primary only	Yes	1	1	Black	59 years	Black	0	Beam radiation	Yes	0	98	Blank(s)	Blank(s)	Blank(s)	Blank(s)	Blank(s)	Married (including common law)	Distant	Blank(s)
832114	65-69 years	Male	2007	White	C34.1-Upper lobe, lung	8031	Left - origin of primary	Positive histology	8031/3: Giant cell carcinoma	Regional	Regional	Blank(s)	Blank(s)	Blank(s)	Blank(s)	Blank(s)	Blank(s)	Blank(s)	Blank(s)	IIIA	T2	N2	M0	65	450	Dead (attributable to this cancer dx)	Alive or dead due to cancer	4	Dead	One primary only	Yes	1	1	White	66 years	White	56	Beam radiation	Yes	13	2	Blank(s)	Blank(s)	Blank(s)	Blank(s)	Blank(s)	Widowed	Regional	Blank(s)
832117	70-74 years	Female	2007	White	C34.3-Lower lobe, lung	8032	Left - origin of primary	Positive histology	8032/3: Spindle cell carcinoma, NOS	Distant	Distant	Blank(s)	Blank(s)	Blank(s)	Blank(s)	Blank(s)	Blank(s)	Blank(s)	Blank(s)	IV	T3	N3	M1	82	570	Dead (attributable to this cancer dx)	Alive or dead due to cancer	4	Dead	One primary only	Yes	1	1	White	74 years	White	0	Beam radiation	Yes	0	98	Blank(s)	Blank(s)	Blank(s)	Blank(s)	Blank(s)	Married (including common law)	Distant	Blank(s)
833144	55-59 years	Female	2005	Asian or Pacific Islander	C34.3-Lower lobe, lung	8032	Left - origin of primary	Positive histology	8032/3: Spindle cell carcinoma, NOS	Localized	Localized	Blank(s)	Blank(s)	Blank(s)	Blank(s)	Blank(s)	Blank(s)	Blank(s)	Blank(s)	IB	T2	N0	M0	49	100	Dead (attributable to this cancer dx)	Alive or dead due to cancer	33	Dead	One primary only	Yes	1	1	Other (American Indian/AK Native, Asian/Pacific Islander)	59 years	Filipino	0	Beam radiation	Yes	0	98	Blank(s)	Blank(s)	Blank(s)	Blank(s)	Blank(s)	Married (including common law)	Localized	Blank(s)
833472	75-79 years	Male	2007	White	C34.1-Upper lobe, lung	8022	Right - origin of primary	Positive histology	8022/3: Pleomorphic carcinoma	Regional	Regional	Blank(s)	Blank(s)	Blank(s)	Blank(s)	Blank(s)	Blank(s)	Blank(s)	Blank(s)	IIB	T3	N0	M0	55	600	Alive or dead of other cause	Dead (attributable to causes other than this cancer dx)	94	Dead	One primary only	Yes	1	1	White	77 years	White	33	Beam radiation	No/Unknown	16	0	Blank(s)	Blank(s)	Blank(s)	Blank(s)	Blank(s)	Married (including common law)	Regional	Blank(s)
833691	50-54 years	Male	2007	White	C34.1-Upper lobe, lung	8032	Right - origin of primary	Positive histology	8032/3: Spindle cell carcinoma, NOS	Regional	Regional	Blank(s)	Blank(s)	Blank(s)	Blank(s)	Blank(s)	Blank(s)	Blank(s)	Blank(s)	IIIB	T4	N0	M0	130	700	Dead (attributable to this cancer dx)	Alive or dead due to cancer	19	Dead	One primary only	Yes	1	1	White	53 years	White	0	Beam radiation	Yes	0	98	Blank(s)	Blank(s)	Blank(s)	Blank(s)	Blank(s)	Single (never married)	Regional	Blank(s)
834000	75-79 years	Male	2008	White	C34.1-Upper lobe, lung	8032	Left - origin of primary	Positive histology	8032/3: Spindle cell carcinoma, NOS	Regional	Regional	Blank(s)	Blank(s)	Blank(s)	Blank(s)	Blank(s)	Blank(s)	Blank(s)	Blank(s)	IB	T2	N0	M0	40	450	Alive or dead of other cause	Dead (attributable to causes other than this cancer dx)	71	Dead	One primary only	Yes	1	1	White	76 years	White	30	Beam radiation	Yes	2	0	Blank(s)	Blank(s)	Blank(s)	Blank(s)	Blank(s)	Married (including common law)	Regional	Blank(s)
835087	50-54 years	Male	2008	White	C34.3-Lower lobe, lung	8032	Right - origin of primary	Positive exfoliative cytology, no positive histology	8032/3: Spindle cell carcinoma, NOS	Distant	Distant	Blank(s)	Blank(s)	Blank(s)	Blank(s)	Blank(s)	Blank(s)	Blank(s)	Blank(s)	IV	T4	N2	M1	93	720	Dead (attributable to this cancer dx)	Alive or dead due to cancer	0	Dead	One primary only	Yes	1	1	White	54 years	White	0	None/Unknown	No/Unknown	0	98	Blank(s)	Blank(s)	Blank(s)	Blank(s)	Blank(s)	Single (never married)	Distant	Blank(s)
835141	45-49 years	Male	2008	Black	C34.1-Upper lobe, lung	8022	Left - origin of primary	Positive histology	8022/3: Pleomorphic carcinoma	Regional	Regional	Blank(s)	Blank(s)	Blank(s)	Blank(s)	Blank(s)	Blank(s)	Blank(s)	Blank(s)	IIIB	T4	N0	M0	66	700	Alive or dead of other cause	Dead (attributable to causes other than this cancer dx)	13	Dead	One primary only	Yes	1	1	Black	47 years	Black	0	Beam radiation	Yes	0	98	Blank(s)	Blank(s)	Blank(s)	Blank(s)	Blank(s)	Married (including common law)	Regional	Blank(s)
836117	75-79 years	Male	2008	White	C34.3-Lower lobe, lung	8032	Right - origin of primary	Positive histology	8032/3: Spindle cell carcinoma, NOS	Distant	Distant	Blank(s)	Blank(s)	Blank(s)	Blank(s)	Blank(s)	Blank(s)	Blank(s)	Blank(s)	IV	T3	N0	M1	170	570	Dead (attributable to this cancer dx)	Alive or dead due to cancer	4	Dead	One primary only	Yes	1	1	White	77 years	White	33	None/Unknown	Yes	6	0	Blank(s)	Blank(s)	Blank(s)	Blank(s)	Blank(s)	Married (including common law)	Distant	Blank(s)
838590	55-59 years	Male	2008	White	C34.1-Upper lobe, lung	8031	Left - origin of primary	Positive histology	8031/3: Giant cell carcinoma	Distant	Distant	Blank(s)	Blank(s)	Blank(s)	Blank(s)	Blank(s)	Blank(s)	Blank(s)	Blank(s)	IV	T4	N2	M1	36	650	Dead (attributable to this cancer dx)	Alive or dead due to cancer	4	Dead	One primary only	Yes	1	1	White	56 years	White	0	None/Unknown	Yes	0	98	Blank(s)	Blank(s)	Blank(s)	Blank(s)	Blank(s)	Divorced	Distant	Blank(s)
839329	65-69 years	Female	2009	White	C34.3-Lower lobe, lung	8032	Right - origin of primary	Positive histology	8032/3: Spindle cell carcinoma, NOS	Localized	Localized	Blank(s)	Blank(s)	Blank(s)	Blank(s)	Blank(s)	Blank(s)	Blank(s)	Blank(s)	IA	T1	N0	M0	25	100	Alive or dead of other cause	Alive or dead due to cancer	119	Alive	One primary only	Yes	1	1	White	68 years	White	33	None/Unknown	No/Unknown	97	0	Blank(s)	Blank(s)	Blank(s)	Blank(s)	Blank(s)	Married (including common law)	Localized	Blank(s)
839952	70-74 years	Male	2008	White	C34.3-Lower lobe, lung	8031	Right - origin of primary	Positive histology	8031/3: Giant cell carcinoma	Distant	Distant	Blank(s)	Blank(s)	Blank(s)	Blank(s)	Blank(s)	Blank(s)	Blank(s)	Blank(s)	IIIB	T1	N3	M0	20	300	Dead (attributable to this cancer dx)	Alive or dead due to cancer	13	Dead	One primary only	Yes	1	1	White	70 years	White	0	None/Unknown	Yes	95	95	Blank(s)	Blank(s)	Blank(s)	Blank(s)	Blank(s)	Married (including common law)	Distant	Blank(s)
840500	80-84 years	Female	2008	Asian or Pacific Islander	C34.2-Middle lobe, lung	8032	Right - origin of primary	Positive histology	8032/3: Spindle cell carcinoma, NOS	Distant	Distant	Blank(s)	Blank(s)	Blank(s)	Blank(s)	Blank(s)	Blank(s)	Blank(s)	Blank(s)	IV	T2	N1	M1	50	400	Dead (attributable to this cancer dx)	Alive or dead due to cancer	3	Dead	One primary only	Yes	1	1	Other (American Indian/AK Native, Asian/Pacific Islander)	82 years	Filipino	0	Beam radiation	No/Unknown	0	98	Blank(s)	Blank(s)	Blank(s)	Blank(s)	Blank(s)	Widowed	Distant	Blank(s)
840516	60-64 years	Female	2009	White	C34.3-Lower lobe, lung	8022	Right - origin of primary	Positive histology	8022/3: Pleomorphic carcinoma	Regional	Regional	Blank(s)	Blank(s)	Blank(s)	Blank(s)	Blank(s)	Blank(s)	Blank(s)	Blank(s)	IIIA	T2	N2	M0	50	450	Dead (attributable to this cancer dx)	Alive or dead due to cancer	16	Dead	One primary only	Yes	1	1	White	64 years	White	33	None/Unknown	Yes	17	4	Blank(s)	Blank(s)	Blank(s)	Blank(s)	Blank(s)	Widowed	Regional	Blank(s)
841142	45-49 years	Male	2009	White	C34.0-Main bronchus	8022	Left - origin of primary	Positive histology	8022/3: Pleomorphic carcinoma	Distant	Distant	Blank(s)	Blank(s)	Blank(s)	Blank(s)	Blank(s)	Blank(s)	Blank(s)	Blank(s)	IV	T2	N2	M1	115	210	Dead (attributable to this cancer dx)	Alive or dead due to cancer	6	Dead	One primary only	Yes	1	1	White	45 years	White	0	Beam radiation	Yes	6	0	Blank(s)	Blank(s)	Blank(s)	Blank(s)	Blank(s)	Divorced	Distant	Blank(s)
841157	70-74 years	Female	2009	Asian or Pacific Islander	C34.1-Upper lobe, lung	8022	Right - origin of primary	Positive histology	8022/3: Pleomorphic carcinoma	Localized	Localized	Blank(s)	Blank(s)	Blank(s)	Blank(s)	Blank(s)	Blank(s)	Blank(s)	Blank(s)	IB	T2	N0	M0	45	100	Alive or dead of other cause	Alive or dead due to cancer	119	Alive	One primary only	Yes	1	1	Other (American Indian/AK Native, Asian/Pacific Islander)	73 years	Japanese	33	None/Unknown	No/Unknown	97	0	Blank(s)	Blank(s)	Blank(s)	Blank(s)	Blank(s)	Widowed	Localized	Blank(s)
842353	70-74 years	Female	2009	White	C34.1-Upper lobe, lung	8022	Right - origin of primary	Positive exfoliative cytology, no positive histology	8022/3: Pleomorphic carcinoma	Regional	Regional	Blank(s)	Blank(s)	Blank(s)	Blank(s)	Blank(s)	Blank(s)	Blank(s)	Blank(s)	IIIA	T2	N2	M0	48	450	Alive or dead of other cause	Alive or dead due to cancer	113	Alive	One primary only	Yes	1	1	White	71 years	White	45	None/Unknown	Yes	95	95	Blank(s)	Blank(s)	Blank(s)	Blank(s)	Blank(s)	Married (including common law)	Regional	Blank(s)
844148	80-84 years	Male	2009	White	C34.1-Upper lobe, lung	8032	Left - origin of primary	Positive histology	8032/3: Spindle cell carcinoma, NOS	Distant	Distant	Blank(s)	Blank(s)	Blank(s)	Blank(s)	Blank(s)	Blank(s)	Blank(s)	Blank(s)	IV	T3	N2	M1	90	600	Alive or dead of other cause	Dead (attributable to causes other than this cancer dx)	0	Dead	One primary only	Yes	1	1	White	82 years	White	0	None/Unknown	No/Unknown	0	98	Blank(s)	Blank(s)	Blank(s)	Blank(s)	Blank(s)	Widowed	Distant	Blank(s)
844445	80-84 years	Female	2009	White	C34.1-Upper lobe, lung	8031	Left - origin of primary	Positive histology	8031/3: Giant cell carcinoma	Localized	Localized	Blank(s)	Blank(s)	Blank(s)	Blank(s)	Blank(s)	Blank(s)	Blank(s)	Blank(s)	IB	T2	N0	M0	45	100	Alive or dead of other cause	Alive or dead due to cancer	108	Alive	One primary only	Yes	1	1	White	82 years	White	20	None/Unknown	No/Unknown	3	0	Blank(s)	Blank(s)	Blank(s)	Blank(s)	Blank(s)	Married (including common law)	Localized	Blank(s)
845552	60-64 years	Female	2010	White	C34.1-Upper lobe, lung	8032	Right - origin of primary	Positive histology	8032/3: Spindle cell carcinoma, NOS	Distant	Distant	Blank(s)	Blank(s)	Blank(s)	Blank(s)	IV	T4	N0	M1a	IV	T2	N0	M1	87	400	Dead (attributable to this cancer dx)	Alive or dead due to cancer	2	Dead	One primary only	Yes	1	1	White	64 years	White	0	None/Unknown	No/Unknown	5	0	Unknown	No	No	Yes	Blank(s)	Divorced	Distant	Blank(s)
846189	85+ years	Female	2010	White	C34.3-Lower lobe, lung	8032	Right - origin of primary	Unknown	8032/3: Spindle cell carcinoma, NOS	Distant	Distant	Blank(s)	Blank(s)	Blank(s)	Blank(s)	IV	T1a	N0	M1b	IV	T1	N0	M1	7	100	Dead (attributable to this cancer dx)	Alive or dead due to cancer	0	Dead	One primary only	Yes	1	1	White	85+ years	White	0	None/Unknown	No/Unknown	0	98	No	No	No	No	Blank(s)	Married (including common law)	Distant	Blank(s)
847713	85+ years	Male	2010	White	C34.1-Upper lobe, lung	8032	Right - origin of primary	Positive histology	8032/3: Spindle cell carcinoma, NOS	Distant	Distant	Blank(s)	Blank(s)	Blank(s)	Blank(s)	IV	T4	N2	M1a	IV	T4	N2	M1	50	400	Dead (attributable to this cancer dx)	Alive or dead due to cancer	1	Dead	One primary only	Yes	1	1	White	85+ years	White	0	None/Unknown	No/Unknown	0	98	No	No	No	No	Blank(s)	Married (including common law)	Distant	Blank(s)
847885	80-84 years	Male	2010	White	C34.3-Lower lobe, lung	8031	Right - origin of primary	Positive histology	8031/3: Giant cell carcinoma	Distant	Distant	Blank(s)	Blank(s)	Blank(s)	Blank(s)	IV	T1b	N2	M1b	IV	T1	N2	M1	28	300	Dead (attributable to this cancer dx)	Alive or dead due to cancer	19	Dead	One primary only	Yes	1	1	White	81 years	White	0	Beam radiation	Yes	0	98	No	No	No	No	Blank(s)	Married (including common law)	Distant	Blank(s)
848076	70-74 years	Female	2010	White	C34.1-Upper lobe, lung	8031	Right - origin of primary	Positive exfoliative cytology, no positive histology	8031/3: Giant cell carcinoma	Distant	Distant	Blank(s)	Blank(s)	Blank(s)	Blank(s)	IV	T3	N2	M1b	IV	T4	N2	M1	80	570	Dead (attributable to this cancer dx)	Alive or dead due to cancer	8	Dead	One primary only	Yes	1	1	White	70 years	White	0	Beam radiation	Yes	0	98	No	Yes	No	Yes	Blank(s)	Married (including common law)	Distant	Blank(s)
849450	60-64 years	Female	2010	White	C34.1-Upper lobe, lung	8032	Left - origin of primary	Positive histology	8032/3: Spindle cell carcinoma, NOS	Regional	Regional	Blank(s)	Blank(s)	Blank(s)	Blank(s)	IIIA	T3	N1	M0	IIIB	T4	N1	M0	30	600	Dead (attributable to this cancer dx)	Alive or dead due to cancer	4	Dead	One primary only	Yes	1	1	White	60 years	White	33	None/Unknown	No/Unknown	5	1	No	No	No	No	Blank(s)	Married (including common law)	Regional	Blank(s)
849721	30-34 years	Male	2010	White	C34.1-Upper lobe, lung	8031	Right - origin of primary	Positive histology	8031/3: Giant cell carcinoma	Distant	Distant	Blank(s)	Blank(s)	Blank(s)	Blank(s)	IV	T4	N0	M1b	IV	T4	N0	M1	122	700	Alive or dead of other cause	Alive or dead due to cancer	35	Alive	One primary only	Yes	1	1	White	32 years	White	0	Beam radiation	No/Unknown	0	98	Yes	No	No	No	Blank(s)	Married (including common law)	Distant	Blank(s)
849881	65-69 years	Male	2009	White	C34.3-Lower lobe, lung	8022	Left - origin of primary	Positive histology	8022/3: Pleomorphic carcinoma	Regional	Regional	Blank(s)	Blank(s)	Blank(s)	Blank(s)	Blank(s)	Blank(s)	Blank(s)	Blank(s)	IB	T2	N0	M0	65	450	Dead (attributable to this cancer dx)	Alive or dead due to cancer	3	Dead	One primary only	Yes	1	1	White	65 years	White	33	None/Unknown	Yes	97	0	Blank(s)	Blank(s)	Blank(s)	Blank(s)	Blank(s)	Divorced	Regional	Blank(s)
851571	80-84 years	Female	2010	White	C34.1-Upper lobe, lung	8032	Left - origin of primary	Positive histology	8032/3: Spindle cell carcinoma, NOS	Regional	Regional	Blank(s)	Blank(s)	Blank(s)	Blank(s)	IIIA	T3	N2	M0	IIIB	T4	N2	M0	8	570	Dead (attributable to this cancer dx)	Alive or dead due to cancer	1	Dead	One primary only	Yes	1	1	White	84 years	White	21	None/Unknown	No/Unknown	0	98	No	No	No	No	Blank(s)	Widowed	Regional	Blank(s)
852269	70-74 years	Female	2010	White	C34.1-Upper lobe, lung	8022	Left - origin of primary	Positive histology	8022/3: Pleomorphic carcinoma	Localized	Localized	Blank(s)	Blank(s)	Blank(s)	Blank(s)	IA	T1a	N0	M0	IA	T1	N0	M0	10	300	Alive or dead of other cause	Alive or dead due to cancer	96	Alive	One primary only	Yes	1	1	White	72 years	White	21	None/Unknown	No/Unknown	0	98	No	No	No	No	Blank(s)	Married (including common law)	Localized	Blank(s)
853588	60-64 years	Male	2011	White	C34.1-Upper lobe, lung	8032	Right - origin of primary	Positive histology	8032/3: Spindle cell carcinoma, NOS	Distant	Distant	Blank(s)	Blank(s)	Blank(s)	Blank(s)	IV	T4	N3	M1b	IV	T4	N3	M1	77	700	Dead (attributable to this cancer dx)	Alive or dead due to cancer	4	Dead	One primary only	Yes	1	1	White	60 years	White	19	None/Unknown	No/Unknown	0	98	No	No	No	Yes	Blank(s)	Married (including common law)	Distant	Blank(s)
858320	55-59 years	Male	2012	White	C34.3-Lower lobe, lung	8022	Right - origin of primary	Positive exfoliative cytology, no positive histology	8022/3: Pleomorphic carcinoma	Distant	Distant	Blank(s)	Blank(s)	Blank(s)	Blank(s)	IV	T4	N1	M1b	IV	T4	N1	M1	75	750	Dead (attributable to this cancer dx)	Alive or dead due to cancer	2	Dead	One primary only	Yes	1	1	White	56 years	White	0	Beam radiation	Yes	0	98	Yes	No	Yes	No	Blank(s)	Unknown	Distant	Blank(s)
860396	55-59 years	Male	2012	White	C34.1-Upper lobe, lung	8032	Left - origin of primary	Positive histology	8032/3: Spindle cell carcinoma, NOS	Localized	Localized	Blank(s)	Blank(s)	Blank(s)	Blank(s)	IIA	T2b	N0	M0	IB	T2	N0	M0	53	100	Dead (attributable to this cancer dx)	Alive or dead due to cancer	3	Dead	One primary only	Yes	1	1	White	59 years	White	0	Beam radiation	Yes	0	98	No	No	No	No	Blank(s)	Married (including common law)	Localized	Blank(s)
861152	60-64 years	Male	2013	White	C34.1-Upper lobe, lung	8031	Right - origin of primary	Positive histology	8031/3: Giant cell carcinoma	Regional	Regional	Blank(s)	Blank(s)	Blank(s)	Blank(s)	IIIA	T3	N1	M0	IIB	T2	N1	M0	135	430	Alive or dead of other cause	Alive or dead due to cancer	69	Alive	One primary only	Yes	1	1	White	63 years	White	30	Beam radiation	Yes	8	0	No	No	No	No	Blank(s)	Single (never married)	Regional	Blank(s)
861640	60-64 years	Male	2012	White	C34.1-Upper lobe, lung	8022	Left - origin of primary	Positive histology	8022/3: Pleomorphic carcinoma	Regional	Regional	Blank(s)	Blank(s)	Blank(s)	Blank(s)	IIB	T3	N0	M0	IIB	T3	N0	M0	100	540	Alive or dead of other cause	Alive or dead due to cancer	81	Alive	One primary only	Yes	1	1	White	64 years	White	33	None/Unknown	No/Unknown	97	0	No	No	No	No	Blank(s)	Married (including common law)	Regional	Blank(s)
861802	55-59 years	Male	2012	White	C34.1-Upper lobe, lung	8022	Left - origin of primary	Positive histology	8022/3: Pleomorphic carcinoma	Localized	Localized	Blank(s)	Blank(s)	Blank(s)	Blank(s)	IA	T1a	N0	M0	IA	T1	N0	M0	19	300	Alive or dead of other cause	Alive or dead due to cancer	73	Alive	One primary only	Yes	1	1	White	59 years	White	33	None/Unknown	No/Unknown	21	0	No	No	No	No	Blank(s)	Single (never married)	Localized	Blank(s)
862652	60-64 years	Female	2012	White	C34.3-Lower lobe, lung	8032	Right - origin of primary	Positive histology	8032/3: Spindle cell carcinoma, NOS	Distant	Distant	Blank(s)	Blank(s)	Blank(s)	Blank(s)	IIIA	T4	N0	M0	IV	T4	N0	M1	110	610	Dead (attributable to this cancer dx)	Alive or dead due to cancer	17	Dead	One primary only	Yes	1	1	White	63 years	White	56	None/Unknown	Yes	33	0	No	No	No	No	Blank(s)	Unknown	Distant	Blank(s)
864844	50-54 years	Male	2013	White	C34.1-Upper lobe, lung	8022	Right - origin of primary	Positive histology	8022/3: Pleomorphic carcinoma	Distant	Distant	Blank(s)	Blank(s)	Blank(s)	Blank(s)	IV	T3	N1	M1b	IV	T3	N1	M1	74	600	Dead (attributable to this cancer dx)	Alive or dead due to cancer	23	Dead	One primary only	Yes	1	1	White	50 years	White	30	Beam radiation	No/Unknown	1	1	No	No	No	No	Blank(s)	Unknown	Distant	Blank(s)
866880	65-69 years	Female	2013	White	C34.3-Lower lobe, lung	8022	Left - origin of primary	Positive histology	8022/3: Pleomorphic carcinoma	Regional	Regional	Blank(s)	Blank(s)	Blank(s)	Blank(s)	IIIA	T2b	N2	M0	IIIA	T2	N2	M0	70	100	Dead (attributable to this cancer dx)	Alive or dead due to cancer	41	Dead	One primary only	Yes	1	1	White	68 years	White	33	None/Unknown	Yes	90	17	No	No	No	No	Blank(s)	Unknown	Regional	Blank(s)
868180	55-59 years	Male	2014	Black	C34.1-Upper lobe, lung	8022	Right - origin of primary	Positive histology	8022/3: Pleomorphic carcinoma	Regional	Regional	Blank(s)	Blank(s)	Blank(s)	Blank(s)	IIIA	T2b	N2	M0	IIIA	T2	N2	M0	57	455	Dead (attributable to this cancer dx)	Alive or dead due to cancer	9	Dead	One primary only	Yes	1	1	Black	56 years	Black	0	Beam radiation	Yes	96	1	No	No	No	No	Blank(s)	Single (never married)	Regional	Blank(s)
869459	75-79 years	Female	2013	White	C34.1-Upper lobe, lung	8032	Right - origin of primary	Positive exfoliative cytology, no positive histology	8032/3: Spindle cell carcinoma, NOS	Regional	Regional	Blank(s)	Blank(s)	Blank(s)	Blank(s)	IIIA	T3	N2	M0	IIIB	T4	N2	M0	110	400	Alive or dead of other cause	Alive or dead due to cancer	0	Alive	One primary only	Yes	1	1	White	77 years	White	0	None/Unknown	No/Unknown	0	98	No	No	No	No	Blank(s)	Unknown	Regional	Blank(s)
870016	60-64 years	Male	2014	White	C34.1-Upper lobe, lung	8031	Right - origin of primary	Positive histology	8031/3: Giant cell carcinoma	Distant	Distant	Blank(s)	Blank(s)	Blank(s)	Blank(s)	IIIB	T4	N2	M0	IV	T4	N2	M1	92	600	Dead (attributable to this cancer dx)	Alive or dead due to cancer	20	Dead	One primary only	Yes	1	1	White	61 years	White	0	Beam radiation	Yes	0	98	No	No	No	No	Blank(s)	Married (including common law)	Distant	Blank(s)
871519	75-79 years	Male	2015	White	C34.1-Upper lobe, lung	8022	Right - origin of primary	Positive histology	8022/3: Pleomorphic carcinoma	Distant	Distant	Blank(s)	Blank(s)	Blank(s)	Blank(s)	IV	T2b	N1	M1b	IV	T2	N1	M1	55	430	Dead (attributable to this cancer dx)	Alive or dead due to cancer	5	Dead	One primary only	Yes	1	1	White	77 years	White	33	None/Unknown	Yes	13	3	Yes	No	No	No	Blank(s)	Single (never married)	Distant	Blank(s)
874732	75-79 years	Female	2015	White	C34.1-Upper lobe, lung	8032	Left - origin of primary	Positive histology	8032/3: Spindle cell carcinoma, NOS	Localized	Localized	Blank(s)	Blank(s)	Blank(s)	Blank(s)	IB	T2a	N0	M0	IB	T2	N0	M0	44	100	Dead (attributable to this cancer dx)	Alive or dead due to cancer	4	Dead	One primary only	Yes	1	1	White	76 years	White	0	Beam radiation	No/Unknown	0	98	No	No	No	No	Blank(s)	Widowed	Localized	Blank(s)
875046	50-54 years	Male	2015	White	C34.1-Upper lobe, lung	8022	Left - origin of primary	Positive exfoliative cytology, no positive histology	8022/3: Pleomorphic carcinoma	Distant	Distant	Blank(s)	Blank(s)	Blank(s)	Blank(s)	IIIA	T4	N0	M0	IIIB	T4	N0	M0	50	800	Alive or dead of other cause	Alive or dead due to cancer	36	Alive	One primary only	Yes	1	1	White	54 years	White	33	None/Unknown	No/Unknown	6	0	No	No	No	No	Blank(s)	Married (including common law)	Distant	Blank(s)
876055	55-59 years	Male	2016	White	C34.2-Middle lobe, lung	8032	Right - origin of primary	Positive histology	8032/3: Spindle cell carcinoma, NOS	Distant	Distant	Blank(s)	Blank(s)	Blank(s)	Blank(s)	Blank(s)	Blank(s)	Blank(s)	Blank(s)	Blank(s)	Blank(s)	Blank(s)	Blank(s)	Blank(s)	Blank(s)	Dead (attributable to this cancer dx)	Alive or dead due to cancer	6	Dead	One primary only	Yes	1	1	White	59 years	White	0	Beam radiation	Yes	0	98	Yes	No	No	No	10	Unknown	Distant	c1A
877032	65-69 years	Female	2016	White	C34.1-Upper lobe, lung	8031	Right - origin of primary	Positive histology	8031/3: Giant cell carcinoma	Distant	Distant	Blank(s)	Blank(s)	Blank(s)	Blank(s)	Blank(s)	Blank(s)	Blank(s)	Blank(s)	Blank(s)	Blank(s)	Blank(s)	Blank(s)	Blank(s)	Blank(s)	Dead (attributable to this cancer dx)	Alive or dead due to cancer	7	Dead	One primary only	Yes	1	1	White	65 years	White	0	Beam radiation	Yes	95	95	No	No	No	Yes	64	Married (including common law)	Distant	c3
877199	70-74 years	Male	2016	White	C34.1-Upper lobe, lung	8980	Right - origin of primary	Positive histology	8980/3: Carcinosarcoma, NOS	Localized	Localized	Blank(s)	Blank(s)	Blank(s)	Blank(s)	Blank(s)	Blank(s)	Blank(s)	Blank(s)	Blank(s)	Blank(s)	Blank(s)	Blank(s)	Blank(s)	Blank(s)	Alive or dead of other cause	Alive or dead due to cancer	33	Alive	One primary only	Yes	1	1	White	70 years	White	33	None/Unknown	Yes	29	0	No	No	No	No	70	Widowed	Localized	p2B
878333	70-74 years	Male	2016	White	C34.2-Middle lobe, lung	8032	Right - origin of primary	Positive exfoliative cytology, no positive histology	8032/3: Spindle cell carcinoma, NOS	Distant	Distant	Blank(s)	Blank(s)	Blank(s)	Blank(s)	Blank(s)	Blank(s)	Blank(s)	Blank(s)	Blank(s)	Blank(s)	Blank(s)	Blank(s)	Blank(s)	Blank(s)	Dead (attributable to this cancer dx)	Alive or dead due to cancer	0	Dead	One primary only	Yes	1	1	White	72 years	White	0	None/Unknown	No/Unknown	0	98	Yes	Yes	Yes	Yes	77	Married (including common law)	Distant	c3
879428	80-84 years	Female	2016	White	C34.1-Upper lobe, lung	8022	Right - origin of primary	Positive histology	8022/3: Pleomorphic carcinoma	Regional	Regional	Blank(s)	Blank(s)	Blank(s)	Blank(s)	Blank(s)	Blank(s)	Blank(s)	Blank(s)	Blank(s)	Blank(s)	Blank(s)	Blank(s)	Blank(s)	Blank(s)	Alive or dead of other cause	Alive or dead due to cancer	35	Alive	One primary only	Yes	1	1	White	84 years	White	45	None/Unknown	No/Unknown	11	1	No	No	No	No	50	Widowed	Regional	p2A
879485	70-74 years	Female	2016	White	C34.1-Upper lobe, lung	8022	Right - origin of primary	Positive histology	8022/3: Pleomorphic carcinoma	Localized	Localized	Blank(s)	Blank(s)	Blank(s)	Blank(s)	Blank(s)	Blank(s)	Blank(s)	Blank(s)	Blank(s)	Blank(s)	Blank(s)	Blank(s)	Blank(s)	Blank(s)	Dead (attributable to this cancer dx)	Alive or dead due to cancer	11	Dead	One primary only	Yes	1	1	White	74 years	White	0	Beam radiation	No/Unknown	0	98	No	No	No	No	63	Married (including common law)	Localized	c2B
880252	60-64 years	Male	2016	White	C34.1-Upper lobe, lung	8031	Left - origin of primary	Positive histology	8031/3: Giant cell carcinoma	Distant	Distant	Blank(s)	Blank(s)	Blank(s)	Blank(s)	Blank(s)	Blank(s)	Blank(s)	Blank(s)	Blank(s)	Blank(s)	Blank(s)	Blank(s)	Blank(s)	Blank(s)	Dead (attributable to this cancer dx)	Alive or dead due to cancer	4	Dead	One primary only	Yes	1	1	White	60 years	White	0	Beam radiation	No/Unknown	0	98	No	No	No	No	29	Married (including common law)	Distant	c2A
880330	55-59 years	Female	2016	Black	C34.1-Upper lobe, lung	8022	Right - origin of primary	Positive exfoliative cytology, no positive histology	8022/3: Pleomorphic carcinoma	Distant	Distant	Blank(s)	Blank(s)	Blank(s)	Blank(s)	Blank(s)	Blank(s)	Blank(s)	Blank(s)	Blank(s)	Blank(s)	Blank(s)	Blank(s)	Blank(s)	Blank(s)	Dead (attributable to this cancer dx)	Alive or dead due to cancer	3	Dead	One primary only	Yes	1	1	Black	57 years	Black	0	Beam radiation	No/Unknown	0	98	No	Yes	No	No	42	Single (never married)	Distant	c2A
882636	55-59 years	Female	2016	White	C34.1-Upper lobe, lung	8022	Left - origin of primary	Positive histology	8022/3: Pleomorphic carcinoma	Distant	Distant	Blank(s)	Blank(s)	Blank(s)	Blank(s)	Blank(s)	Blank(s)	Blank(s)	Blank(s)	Blank(s)	Blank(s)	Blank(s)	Blank(s)	Blank(s)	Blank(s)	Dead (attributable to this cancer dx)	Alive or dead due to cancer	2	Dead	One primary only	Yes	1	1	White	58 years	White	0	Beam radiation	No/Unknown	0	98	No	No	No	Yes	100	Single (never married)	Distant	c4
883434	75-79 years	Male	2017	White	C34.1-Upper lobe, lung	8032	Right - origin of primary	Positive histology	8032/3: Spindle cell carcinoma, NOS	Localized	Localized	Blank(s)	Blank(s)	Blank(s)	Blank(s)	Blank(s)	Blank(s)	Blank(s)	Blank(s)	Blank(s)	Blank(s)	Blank(s)	Blank(s)	Blank(s)	Blank(s)	Dead (attributable to this cancer dx)	Alive or dead due to cancer	5	Dead	One primary only	Yes	1	1	White	79 years	White	33	Beam radiation	No/Unknown	11	0	No	No	No	No	59	Married (including common law)	Localized	p2B
884405	60-64 years	Male	2017	White	C34.3-Lower lobe, lung	8022	Right - origin of primary	Positive histology	8022/3: Pleomorphic carcinoma	Distant	Distant	Blank(s)	Blank(s)	Blank(s)	Blank(s)	Blank(s)	Blank(s)	Blank(s)	Blank(s)	Blank(s)	Blank(s)	Blank(s)	Blank(s)	Blank(s)	Blank(s)	Dead (attributable to this cancer dx)	Alive or dead due to cancer	4	Dead	One primary only	Yes	1	1	White	64 years	White	0	None/Unknown	Yes	0	98	No	No	Yes	No	52	Married (including common law)	Distant	c2B
884682	75-79 years	Female	2017	White	C34.3-Lower lobe, lung	8022	Right - origin of primary	Positive histology	8022/3: Pleomorphic carcinoma	Localized	Localized	Blank(s)	Blank(s)	Blank(s)	Blank(s)	Blank(s)	Blank(s)	Blank(s)	Blank(s)	Blank(s)	Blank(s)	Blank(s)	Blank(s)	Blank(s)	Blank(s)	Alive or dead of other cause	Alive or dead due to cancer	17	Alive	One primary only	Yes	1	1	White	75 years	White	33	None/Unknown	No/Unknown	34	0	No	No	No	No	57	Married (including common law)	Localized	p2B
885873	50-54 years	Male	2017	Black	C34.1-Upper lobe, lung	8022	Right - origin of primary	Positive histology	8022/3: Pleomorphic carcinoma	Localized	Localized	Blank(s)	Blank(s)	Blank(s)	Blank(s)	Blank(s)	Blank(s)	Blank(s)	Blank(s)	Blank(s)	Blank(s)	Blank(s)	Blank(s)	Blank(s)	Blank(s)	Alive or dead of other cause	Alive or dead due to cancer	15	Alive	One primary only	Yes	1	1	Black	52 years	Black	0	None/Unknown	No/Unknown	95	0	No	No	No	No	10	Unknown	Localized	c1A
887098	65-69 years	Female	2018	White	C34.1-Upper lobe, lung	8032	Left - origin of primary	Positive histology	8032/3: Spindle cell carcinoma, NOS	Regional	Blank(s)	T3	N0	M0	2B	Blank(s)	Blank(s)	Blank(s)	Blank(s)	Blank(s)	Blank(s)	Blank(s)	Blank(s)	Blank(s)	Blank(s)	Alive or dead of other cause	Alive or dead due to cancer	5	Alive	One primary only	Yes	1	1	White	65 years	White	33	Beam radiation	Yes	6	0	No	No	No	No	32	Widowed	Regional	Blank(s)
887410	55-59 years	Male	2018	White	C34.3-Lower lobe, lung	8032	Left - origin of primary	Positive histology	8032/3: Spindle cell carcinoma, NOS	Distant	Blank(s)	T4	N2	M1c	4B	Blank(s)	Blank(s)	Blank(s)	Blank(s)	Blank(s)	Blank(s)	Blank(s)	Blank(s)	Blank(s)	Blank(s)	Alive or dead of other cause	Dead (attributable to causes other than this cancer dx)	3	Dead	One primary only	Yes	1	1	White	59 years	White	0	None/Unknown	Yes	0	98	Yes	No	Yes	Unknown	100	Single (never married)	Distant	Blank(s)
887890	60-64 years	Male	2018	White	C34.2-Middle lobe, lung	8022	Right - origin of primary	Positive histology	8022/3: Pleomorphic carcinoma	Distant	Blank(s)	T4	N3	M1c	4B	Blank(s)	Blank(s)	Blank(s)	Blank(s)	Blank(s)	Blank(s)	Blank(s)	Blank(s)	Blank(s)	Blank(s)	Dead (attributable to this cancer dx)	Alive or dead due to cancer	5	Dead	One primary only	Yes	1	1	White	61 years	White	0	Beam radiation	Yes	0	98	Yes	No	Yes	Yes	86	Married (including common law)	Distant	Blank(s)
888700	80-84 years	Male	2018	White	C34.3-Lower lobe, lung	8031	Left - origin of primary	Positive histology	8031/3: Giant cell carcinoma	Distant	Blank(s)	T3	N0	M1b	4A	Blank(s)	Blank(s)	Blank(s)	Blank(s)	Blank(s)	Blank(s)	Blank(s)	Blank(s)	Blank(s)	Blank(s)	Alive or dead of other cause	Alive or dead due to cancer	6	Alive	One primary only	Yes	1	1	White	82 years	White	0	None/Unknown	No/Unknown	0	98	Yes	No	No	No	60	Widowed	Distant	Blank(s)
889719	70-74 years	Female	2018	White	C34.3-Lower lobe, lung	8980	Left - origin of primary	Positive histology	8980/3: Carcinosarcoma, NOS	Localized	Blank(s)	T4	N0	M0	3A	Blank(s)	Blank(s)	Blank(s)	Blank(s)	Blank(s)	Blank(s)	Blank(s)	Blank(s)	Blank(s)	Blank(s)	Alive or dead of other cause	Alive or dead due to cancer	2	Alive	One primary only	Yes	1	1	White	71 years	White	33	None/Unknown	Yes	11	0	No	No	No	No	130	Single (never married)	Localized	Blank(s)
889799	65-69 years	Male	2018	White	C34.3-Lower lobe, lung	8022	Right - origin of primary	Positive histology	8022/3: Pleomorphic carcinoma	Localized	Blank(s)	T2	N0	M0	1B	Blank(s)	Blank(s)	Blank(s)	Blank(s)	Blank(s)	Blank(s)	Blank(s)	Blank(s)	Blank(s)	Blank(s)	Alive or dead of other cause	Alive or dead due to cancer	5	Alive	One primary only	Yes	1	1	White	67 years	White	22	None/Unknown	Yes	28	0	No	No	No	No	35	Married (including common law)	Localized	Blank(s)
889837	65-69 years	Male	2018	Asian or Pacific Islander	C34.1-Upper lobe, lung	8022	Right - origin of primary	Positive histology	8022/3: Pleomorphic carcinoma	Regional	Blank(s)	T4	N2	M0	3B	Blank(s)	Blank(s)	Blank(s)	Blank(s)	Blank(s)	Blank(s)	Blank(s)	Blank(s)	Blank(s)	Blank(s)	Alive or dead of other cause	Alive or dead due to cancer	3	Alive	One primary only	Yes	1	1	Other (American Indian/AK Native, Asian/Pacific Islander)	66 years	Korean (1988+)	33	None/Unknown	Yes	20	0	No	No	No	No	80	Married (including common law)	Regional	Blank(s)
889842	70-74 years	Female	2018	Black	C34.1-Upper lobe, lung	8032	Left - origin of primary	Positive histology	8032/3: Spindle cell carcinoma, NOS	Distant	Blank(s)	T4	N2	M1c	4B	Blank(s)	Blank(s)	Blank(s)	Blank(s)	Blank(s)	Blank(s)	Blank(s)	Blank(s)	Blank(s)	Blank(s)	Dead (attributable to this cancer dx)	Alive or dead due to cancer	2	Dead	One primary only	Yes	1	1	Black	73 years	Black	0	Beam radiation	No/Unknown	0	98	Yes	No	No	Yes	98	Divorced	Distant	Blank(s)
889901	65-69 years	Female	2018	White	C34.1-Upper lobe, lung	8032	Left - origin of primary	Positive histology	8032/3: Spindle cell carcinoma, NOS	Regional	Blank(s)	T4	N0	M0	3A	Blank(s)	Blank(s)	Blank(s)	Blank(s)	Blank(s)	Blank(s)	Blank(s)	Blank(s)	Blank(s)	Blank(s)	Alive or dead of other cause	Alive or dead due to cancer	1	Alive	One primary only	Yes	1	1	White	69 years	White	0	Beam radiation	Yes	0	98	No	No	No	No	80	Single (never married)	Regional	Blank(s)
910542	65-69 years	Male	2004	Black	C34.3-Lower lobe, lung	8022	Right - origin of primary	Positive histology	8022/3: Pleomorphic carcinoma	Distant	Distant	Blank(s)	Blank(s)	Blank(s)	Blank(s)	Blank(s)	Blank(s)	Blank(s)	Blank(s)	IV	T3	N1	M1	38	600	Dead (attributable to this cancer dx)	Alive or dead due to cancer	6	Dead	One primary only	Yes	1	1	Black	65 years	Black	0	None/Unknown	Yes	0	98	Blank(s)	Blank(s)	Blank(s)	Blank(s)	Blank(s)	Divorced	Distant	Blank(s)
914979	80-84 years	Male	2005	White	C34.1-Upper lobe, lung	8032	Right - origin of primary	Positive histology	8032/3: Spindle cell carcinoma, NOS	Regional	Regional	Blank(s)	Blank(s)	Blank(s)	Blank(s)	Blank(s)	Blank(s)	Blank(s)	Blank(s)	IIB	T3	N0	M0	60	600	Dead (attributable to this cancer dx)	Alive or dead due to cancer	21	Dead	One primary only	Yes	1	1	White	80 years	White	21	Beam radiation	No/Unknown	0	98	Blank(s)	Blank(s)	Blank(s)	Blank(s)	Blank(s)	Married (including common law)	Regional	Blank(s)
916139	80-84 years	Male	2004	White	C34.3-Lower lobe, lung	8031	Right - origin of primary	Positive exfoliative cytology, no positive histology	8031/3: Giant cell carcinoma	Distant	Distant	Blank(s)	Blank(s)	Blank(s)	Blank(s)	Blank(s)	Blank(s)	Blank(s)	Blank(s)	IV	T1	N3	M1	20	300	Dead (attributable to this cancer dx)	Alive or dead due to cancer	0	Dead	One primary only	Yes	1	1	White	82 years	White	0	None/Unknown	Yes	1	1	Blank(s)	Blank(s)	Blank(s)	Blank(s)	Blank(s)	Unknown	Distant	Blank(s)
916237	80-84 years	Male	2005	White	C34.3-Lower lobe, lung	8032	Right - origin of primary	Positive histology	8032/3: Spindle cell carcinoma, NOS	Distant	Distant	Blank(s)	Blank(s)	Blank(s)	Blank(s)	Blank(s)	Blank(s)	Blank(s)	Blank(s)	IV	T2	N1	M1	67	300	Dead (attributable to this cancer dx)	Alive or dead due to cancer	2	Dead	One primary only	Yes	1	1	White	83 years	White	0	None/Unknown	Yes	0	98	Blank(s)	Blank(s)	Blank(s)	Blank(s)	Blank(s)	Married (including common law)	Distant	Blank(s)
919546	65-69 years	Male	2005	Black	C34.1-Upper lobe, lung	8032	Right - origin of primary	Positive histology	8032/3: Spindle cell carcinoma, NOS	Distant	Distant	Blank(s)	Blank(s)	Blank(s)	Blank(s)	Blank(s)	Blank(s)	Blank(s)	Blank(s)	IV	T4	N2	M1	76	700	Dead (attributable to this cancer dx)	Alive or dead due to cancer	4	Dead	One primary only	Yes	1	1	Black	65 years	Black	0	Beam radiation	Yes	0	98	Blank(s)	Blank(s)	Blank(s)	Blank(s)	Blank(s)	Married (including common law)	Distant	Blank(s)
920164	45-49 years	Male	2006	White	C34.1-Upper lobe, lung	8031	Right - origin of primary	Positive histology	8031/3: Giant cell carcinoma	Distant	Distant	Blank(s)	Blank(s)	Blank(s)	Blank(s)	Blank(s)	Blank(s)	Blank(s)	Blank(s)	IIIB	T4	N1	M0	60	800	Dead (attributable to this cancer dx)	Alive or dead due to cancer	0	Dead	One primary only	Yes	1	1	White	48 years	White	21	None/Unknown	No/Unknown	0	98	Blank(s)	Blank(s)	Blank(s)	Blank(s)	Blank(s)	Single (never married)	Distant	Blank(s)
920869	70-74 years	Male	2006	White	C34.1-Upper lobe, lung	8032	Right - origin of primary	Positive histology	8032/3: Spindle cell carcinoma, NOS	Distant	Distant	Blank(s)	Blank(s)	Blank(s)	Blank(s)	Blank(s)	Blank(s)	Blank(s)	Blank(s)	IV	T3	N2	M1	44	600	Dead (attributable to this cancer dx)	Alive or dead due to cancer	1	Dead	One primary only	Yes	1	1	White	74 years	White	0	None/Unknown	No/Unknown	0	98	Blank(s)	Blank(s)	Blank(s)	Blank(s)	Blank(s)	Married (including common law)	Distant	Blank(s)
923219	80-84 years	Female	2006	White	C34.3-Lower lobe, lung	8022	Left - origin of primary	Positive histology	8022/3: Pleomorphic carcinoma	Regional	Regional	Blank(s)	Blank(s)	Blank(s)	Blank(s)	Blank(s)	Blank(s)	Blank(s)	Blank(s)	IB	T2	N0	M0	60	450	Dead (attributable to this cancer dx)	Alive or dead due to cancer	11	Dead	One primary only	Yes	1	1	White	81 years	White	33	None/Unknown	No/Unknown	4	0	Blank(s)	Blank(s)	Blank(s)	Blank(s)	Blank(s)	Widowed	Regional	Blank(s)
929158	50-54 years	Male	2007	White	C34.1-Upper lobe, lung	8032	Right - origin of primary	Positive histology	8032/3: Spindle cell carcinoma, NOS	Distant	Distant	Blank(s)	Blank(s)	Blank(s)	Blank(s)	Blank(s)	Blank(s)	Blank(s)	Blank(s)	IIB	T3	N0	M0	70	730	Dead (attributable to this cancer dx)	Alive or dead due to cancer	14	Dead	One primary only	Yes	1	1	White	53 years	White	0	Beam radiation	Yes	4	0	Blank(s)	Blank(s)	Blank(s)	Blank(s)	Blank(s)	Married (including common law)	Distant	Blank(s)
930542	60-64 years	Female	2008	Black	C34.1-Upper lobe, lung	8022	Right - origin of primary	Positive histology	8022/3: Pleomorphic carcinoma	Regional	Regional	Blank(s)	Blank(s)	Blank(s)	Blank(s)	Blank(s)	Blank(s)	Blank(s)	Blank(s)	IB	T2	N0	M0	49	450	Alive or dead of other cause	Dead (attributable to causes other than this cancer dx)	24	Dead	One primary only	Yes	1	1	Black	63 years	Black	33	None/Unknown	No/Unknown	18	0	Blank(s)	Blank(s)	Blank(s)	Blank(s)	Blank(s)	Single (never married)	Regional	Blank(s)
931374	50-54 years	Male	2008	White	C34.1-Upper lobe, lung	8031	Right - origin of primary	Positive histology	8031/3: Giant cell carcinoma	Distant	Distant	Blank(s)	Blank(s)	Blank(s)	Blank(s)	Blank(s)	Blank(s)	Blank(s)	Blank(s)	IV	T3	N3	M1	70	600	Dead (attributable to this cancer dx)	Alive or dead due to cancer	5	Dead	One primary only	Yes	1	1	White	50 years	White	0	Beam radiation	Yes	0	98	Blank(s)	Blank(s)	Blank(s)	Blank(s)	Blank(s)	Married (including common law)	Distant	Blank(s)
932704	60-64 years	Female	2008	White	C34.3-Lower lobe, lung	8032	Right - origin of primary	Positive histology	8032/3: Spindle cell carcinoma, NOS	Regional	Regional	Blank(s)	Blank(s)	Blank(s)	Blank(s)	Blank(s)	Blank(s)	Blank(s)	Blank(s)	IIIB	T4	N2	M0	80	700	Dead (attributable to this cancer dx)	Alive or dead due to cancer	24	Dead	One primary only	Yes	1	1	White	64 years	White	47	Beam radiation	Yes	13	4	Blank(s)	Blank(s)	Blank(s)	Blank(s)	Blank(s)	Single (never married)	Regional	Blank(s)
935383	60-64 years	Male	2008	Black	C34.2-Middle lobe, lung	8032	Right - origin of primary	Positive histology	8032/3: Spindle cell carcinoma, NOS	Localized	Localized	Blank(s)	Blank(s)	Blank(s)	Blank(s)	Blank(s)	Blank(s)	Blank(s)	Blank(s)	IB	T2	N0	M0	49	100	Dead (attributable to this cancer dx)	Alive or dead due to cancer	9	Dead	One primary only	Yes	1	1	Black	60 years	Black	0	None/Unknown	No/Unknown	0	98	Blank(s)	Blank(s)	Blank(s)	Blank(s)	Blank(s)	Single (never married)	Localized	Blank(s)
937257	55-59 years	Female	2009	Black	C34.0-Main bronchus	8032	Left - origin of primary	Positive histology	8032/3: Spindle cell carcinoma, NOS	Distant	Distant	Blank(s)	Blank(s)	Blank(s)	Blank(s)	Blank(s)	Blank(s)	Blank(s)	Blank(s)	IIIB	T4	N0	M0	53	720	Dead (attributable to this cancer dx)	Alive or dead due to cancer	8	Dead	One primary only	Yes	1	1	Black	57 years	Black	0	Beam radiation	Yes	0	98	Blank(s)	Blank(s)	Blank(s)	Blank(s)	Blank(s)	Divorced	Distant	Blank(s)
937871	50-54 years	Female	2010	White	C34.3-Lower lobe, lung	8022	Left - origin of primary	Positive histology	8022/3: Pleomorphic carcinoma	Localized	Localized	Blank(s)	Blank(s)	Blank(s)	Blank(s)	IB	T2a	N0	M0	IB	T2	N0	M0	38	100	Dead (attributable to this cancer dx)	Alive or dead due to cancer	60	Dead	One primary only	Yes	1	1	White	50 years	White	30	None/Unknown	No/Unknown	2	0	No	No	No	No	Blank(s)	Married (including common law)	Localized	Blank(s)
939006	60-64 years	Male	2009	White	C34.3-Lower lobe, lung	8022	Left - origin of primary	Positive histology	8022/3: Pleomorphic carcinoma	Localized	Localized	Blank(s)	Blank(s)	Blank(s)	Blank(s)	Blank(s)	Blank(s)	Blank(s)	Blank(s)	IA	T1	N0	M0	19	100	Dead (attributable to this cancer dx)	Alive or dead due to cancer	9	Dead	One primary only	Yes	1	1	White	63 years	White	0	None/Unknown	No/Unknown	0	98	Blank(s)	Blank(s)	Blank(s)	Blank(s)	Blank(s)	Married (including common law)	Localized	Blank(s)
940634	75-79 years	Female	2010	White	C34.2-Middle lobe, lung	8032	Right - origin of primary	Positive histology	8032/3: Spindle cell carcinoma, NOS	Localized	Localized	Blank(s)	Blank(s)	Blank(s)	Blank(s)	IIB	T3	N0	M0	IB	T2	N0	M0	80	100	Dead (attributable to this cancer dx)	Alive or dead due to cancer	2	Dead	One primary only	Yes	1	1	White	75 years	White	0	Beam radiation	No/Unknown	0	98	No	No	No	No	Blank(s)	Divorced	Localized	Blank(s)
943997	45-49 years	Male	2011	White	C34.0-Main bronchus	8022	Right - origin of primary	Positive histology	8022/3: Pleomorphic carcinoma	Distant	Distant	Blank(s)	Blank(s)	Blank(s)	Blank(s)	IV	T4	N3	M1a	IV	T4	N3	M1	52	700	Dead (attributable to this cancer dx)	Alive or dead due to cancer	0	Dead	One primary only	Yes	1	1	White	48 years	White	0	Beam radiation	No/Unknown	95	95	No	No	No	No	Blank(s)	Single (never married)	Distant	Blank(s)
946230	45-49 years	Female	2011	White	C34.0-Main bronchus	8022	Left - origin of primary	Positive histology	8022/3: Pleomorphic carcinoma	Distant	Distant	Blank(s)	Blank(s)	Blank(s)	Blank(s)	IV	T3	N3	M1b	IV	T4	N3	M1	110	999	Dead (attributable to this cancer dx)	Alive or dead due to cancer	0	Dead	One primary only	Yes	1	1	White	47 years	White	0	None/Unknown	No/Unknown	0	98	No	No	No	No	Blank(s)	Divorced	Distant	Blank(s)
946359	45-49 years	Male	2011	White	C34.1-Upper lobe, lung	8031	Right - origin of primary	Positive histology	8031/3: Giant cell carcinoma	Distant	Distant	Blank(s)	Blank(s)	Blank(s)	Blank(s)	IV	T2a	N2	M1b	IV	T2	N2	M1	38	100	Dead (attributable to this cancer dx)	Alive or dead due to cancer	0	Dead	One primary only	Yes	1	1	White	49 years	White	0	None/Unknown	No/Unknown	0	98	Yes	No	No	No	Blank(s)	Single (never married)	Distant	Blank(s)
946990	75-79 years	Male	2010	White	C34.1-Upper lobe, lung	8032	Left - origin of primary	Positive histology	8032/3: Spindle cell carcinoma, NOS	Regional	Regional	Blank(s)	Blank(s)	Blank(s)	Blank(s)	IB	T2a	N0	M0	IB	T2	N0	M0	27	410	Dead (attributable to this cancer dx)	Alive or dead due to cancer	7	Dead	One primary only	Yes	1	1	White	79 years	White	15	None/Unknown	No/Unknown	0	98	No	No	No	No	Blank(s)	Married (including common law)	Regional	Blank(s)
947110	60-64 years	Female	2011	Black	C34.2-Middle lobe, lung	8031	Right - origin of primary	Positive histology	8031/3: Giant cell carcinoma	Distant	Distant	Blank(s)	Blank(s)	Blank(s)	Blank(s)	IV	T4	N2	M1a	IIIB	T4	N2	M0	54	700	Dead (attributable to this cancer dx)	Alive or dead due to cancer	3	Dead	One primary only	Yes	1	1	Black	63 years	Black	0	Refused (1988+)	No/Unknown	95	95	No	No	No	No	Blank(s)	Married (including common law)	Distant	Blank(s)
947375	65-69 years	Male	2011	White	C34.3-Lower lobe, lung	8031	Right - origin of primary	Positive histology	8031/3: Giant cell carcinoma	Distant	Distant	Blank(s)	Blank(s)	Blank(s)	Blank(s)	IV	T1b	N1	M1b	IV	T1	N1	M1	21	100	Dead (attributable to this cancer dx)	Alive or dead due to cancer	5	Dead	One primary only	Yes	1	1	White	68 years	White	33	None/Unknown	No/Unknown	2	1	No	No	No	No	Blank(s)	Married (including common law)	Distant	Blank(s)
948369	55-59 years	Male	2012	White	C34.3-Lower lobe, lung	8032	Right - origin of primary	Positive histology	8032/3: Spindle cell carcinoma, NOS	Distant	Distant	Blank(s)	Blank(s)	Blank(s)	Blank(s)	IV	T2b	N3	M1b	IV	T4	N3	M1	55	400	Dead (attributable to this cancer dx)	Alive or dead due to cancer	0	Dead	One primary only	Yes	1	1	White	59 years	White	0	Beam radiation	No/Unknown	0	98	No	Yes	No	No	Blank(s)	Single (never married)	Distant	Blank(s)
951050	70-74 years	Female	2012	White	C34.1-Upper lobe, lung	8032	Left - origin of primary	Positive histology	8032/3: Spindle cell carcinoma, NOS	Localized	Localized	Blank(s)	Blank(s)	Blank(s)	Blank(s)	IA	T1a	N0	M0	IA	T1	N0	M0	15	100	Alive or dead of other cause	Alive or dead due to cancer	76	Alive	One primary only	Yes	1	1	White	72 years	White	33	None/Unknown	No/Unknown	12	0	No	No	No	No	Blank(s)	Married (including common law)	Localized	Blank(s)
951277	55-59 years	Male	2012	White	C34.3-Lower lobe, lung	8022	Left - origin of primary	Positive histology	8022/3: Pleomorphic carcinoma	Regional	Regional	Blank(s)	Blank(s)	Blank(s)	Blank(s)	IIA	T2b	N0	M0	IB	T2	N0	M0	60	430	Dead (attributable to this cancer dx)	Alive or dead due to cancer	6	Dead	One primary only	Yes	1	1	White	55 years	White	33	None/Unknown	No/Unknown	97	0	No	No	No	No	Blank(s)	Married (including common law)	Regional	Blank(s)
952299	70-74 years	Male	2013	White	C34.3-Lower lobe, lung	8031	Left - origin of primary	Positive histology	8031/3: Giant cell carcinoma	Regional	Regional	Blank(s)	Blank(s)	Blank(s)	Blank(s)	IIIA	T1a	N2	M0	IIIA	T1	N2	M0	20	100	Alive or dead of other cause	Dead (attributable to causes other than this cancer dx)	9	Dead	One primary only	Yes	1	1	White	73 years	White	0	Beam radiation	Yes	95	95	No	No	No	No	Blank(s)	Married (including common law)	Regional	Blank(s)
952579	55-59 years	Female	2013	White	C34.1-Upper lobe, lung	8031	Right - origin of primary	Positive histology	8031/3: Giant cell carcinoma	Distant	Distant	Blank(s)	Blank(s)	Blank(s)	Blank(s)	IV	T2a	N3	M1b	IV	T2	N3	M1	32	100	Dead (attributable to this cancer dx)	Alive or dead due to cancer	2	Dead	One primary only	Yes	1	1	White	58 years	White	0	None/Unknown	Yes	0	98	No	No	No	No	Blank(s)	Divorced	Distant	Blank(s)
953431	60-64 years	Male	2013	Asian or Pacific Islander	C34.1-Upper lobe, lung	8032	Left - origin of primary	Positive histology	8032/3: Spindle cell carcinoma, NOS	Distant	Distant	Blank(s)	Blank(s)	Blank(s)	Blank(s)	IV	T4	N1	M1a	IV	T2	N1	M1	90	200	Dead (attributable to this cancer dx)	Alive or dead due to cancer	1	Dead	One primary only	Yes	1	1	Other (American Indian/AK Native, Asian/Pacific Islander)	64 years	Asian Indian (2010+)	0	Beam radiation	Yes	0	98	No	No	No	Yes	Blank(s)	Married (including common law)	Distant	Blank(s)
954072	70-74 years	Male	2013	White	C34.3-Lower lobe, lung	8032	Right - origin of primary	Positive histology	8032/3: Spindle cell carcinoma, NOS	Distant	Distant	Blank(s)	Blank(s)	Blank(s)	Blank(s)	IIB	T3	N0	M0	IIB	T3	N0	M0	58	730	Dead (attributable to this cancer dx)	Alive or dead due to cancer	2	Dead	One primary only	Yes	1	1	White	70 years	White	45	None/Unknown	No/Unknown	9	0	No	No	No	No	Blank(s)	Divorced	Distant	Blank(s)
954134	50-54 years	Male	2013	Black	C34.1-Upper lobe, lung	8032	Left - origin of primary	Positive histology	8032/3: Spindle cell carcinoma, NOS	Regional	Regional	Blank(s)	Blank(s)	Blank(s)	Blank(s)	IIIA	T4	N0	M0	IIIB	T4	N0	M0	60	700	Alive or dead of other cause	Alive or dead due to cancer	66	Alive	One primary only	Yes	1	1	Black	53 years	Black	45	Beam radiation	Yes	0	98	No	No	No	No	Blank(s)	Single (never married)	Regional	Blank(s)
955520	50-54 years	Female	2013	White	C34.1-Upper lobe, lung	8031	Right - origin of primary	Positive histology	8031/3: Giant cell carcinoma	Distant	Distant	Blank(s)	Blank(s)	Blank(s)	Blank(s)	IV	T3	N1	M1b	IV	T3	N1	M1	102	600	Dead (attributable to this cancer dx)	Alive or dead due to cancer	7	Dead	One primary only	Yes	1	1	White	53 years	White	0	Beam radiation	No/Unknown	0	98	Yes	No	No	No	Blank(s)	Married (including common law)	Distant	Blank(s)
956650	75-79 years	Female	2013	White	C34.1-Upper lobe, lung	8022	Right - origin of primary	Positive histology	8022/3: Pleomorphic carcinoma	Localized	Localized	Blank(s)	Blank(s)	Blank(s)	Blank(s)	IA	T1a	N0	M0	IA	T1	N0	M0	11	100	Alive or dead of other cause	Dead (attributable to causes other than this cancer dx)	13	Dead	One primary only	Yes	1	1	White	78 years	White	0	Beam radiation	No/Unknown	95	0	No	No	No	No	Blank(s)	Widowed	Localized	Blank(s)
957589	60-64 years	Female	2014	White	C34.0-Main bronchus	8032	Right - origin of primary	Positive histology	8032/3: Spindle cell carcinoma, NOS	Distant	Distant	Blank(s)	Blank(s)	Blank(s)	Blank(s)	IV	T3	N2	M1b	IV	T4	N2	M1	82	430	Dead (attributable to this cancer dx)	Alive or dead due to cancer	4	Dead	One primary only	Yes	1	1	White	63 years	White	0	None/Unknown	Yes	0	98	Yes	No	No	Yes	Blank(s)	Married (including common law)	Distant	Blank(s)
959628	60-64 years	Male	2014	Black	C34.1-Upper lobe, lung	8032	Left - origin of primary	Positive histology	8032/3: Spindle cell carcinoma, NOS	Distant	Distant	Blank(s)	Blank(s)	Blank(s)	Blank(s)	IV	T4	N0	M1a	IV	T4	N0	M1	880	740	Dead (attributable to this cancer dx)	Alive or dead due to cancer	2	Dead	One primary only	Yes	1	1	Black	60 years	Black	0	Refused (1988+)	No/Unknown	0	98	No	No	No	No	Blank(s)	Married (including common law)	Distant	Blank(s)
960525	65-69 years	Male	2014	White	C34.1-Upper lobe, lung	8022	Right - origin of primary	Positive histology	8022/3: Pleomorphic carcinoma	Localized	Localized	Blank(s)	Blank(s)	Blank(s)	Blank(s)	IB	T2a	N0	M0	IB	T2	N0	M0	40	100	Alive or dead of other cause	Alive or dead due to cancer	50	Alive	One primary only	Yes	1	1	White	65 years	White	33	None/Unknown	Yes	6	0	No	No	No	No	Blank(s)	Married (including common law)	Localized	Blank(s)
961224	60-64 years	Male	2015	Black	C34.0-Main bronchus	8022	Left - origin of primary	Positive histology	8022/3: Pleomorphic carcinoma	Regional	Regional	Blank(s)	Blank(s)	Blank(s)	Blank(s)	IIIA	T2a	N2	M0	IIIA	T2	N2	M0	36	210	Alive or dead of other cause	Alive or dead due to cancer	43	Alive	One primary only	Yes	1	1	Black	60 years	Black	56	None/Unknown	Yes	27	2	No	No	No	No	Blank(s)	Married (including common law)	Regional	Blank(s)
961676	65-69 years	Male	2015	Black	C34.1-Upper lobe, lung	8032	Left - origin of primary	Positive histology	8032/3: Spindle cell carcinoma, NOS	Distant	Distant	Blank(s)	Blank(s)	Blank(s)	Blank(s)	IV	T4	N0	M1b	IV	T4	N0	M1	140	810	Dead (attributable to this cancer dx)	Alive or dead due to cancer	1	Dead	One primary only	Yes	1	1	Black	66 years	Black	0	None/Unknown	No/Unknown	0	98	No	No	No	No	Blank(s)	Single (never married)	Distant	Blank(s)
962728	80-84 years	Female	2015	White	C34.3-Lower lobe, lung	8032	Left - origin of primary	Positive histology	8032/3: Spindle cell carcinoma, NOS	Distant	Distant	Blank(s)	Blank(s)	Blank(s)	Blank(s)	IV	T3	N0	M1b	IV	T4	N0	M1	42	100	Dead (attributable to this cancer dx)	Alive or dead due to cancer	0	Dead	One primary only	Yes	1	1	White	83 years	White	0	None/Unknown	No/Unknown	0	98	Yes	No	No	No	Blank(s)	Married (including common law)	Distant	Blank(s)
964473	65-69 years	Female	2016	White	C34.1-Upper lobe, lung	8022	Left - origin of primary	Positive histology	8022/3: Pleomorphic carcinoma	Localized	Localized	Blank(s)	Blank(s)	Blank(s)	Blank(s)	Blank(s)	Blank(s)	Blank(s)	Blank(s)	Blank(s)	Blank(s)	Blank(s)	Blank(s)	Blank(s)	Blank(s)	Alive or dead of other cause	Alive or dead due to cancer	20	Alive	One primary only	Yes	1	1	White	67 years	White	33	None/Unknown	No/Unknown	4	0	No	No	No	No	40	Married (including common law)	Localized	p2A
964809	70-74 years	Female	2016	Black	C34.3-Lower lobe, lung	8980	Left - origin of primary	Positive histology	8980/3: Carcinosarcoma, NOS	Distant	Distant	Blank(s)	Blank(s)	Blank(s)	Blank(s)	Blank(s)	Blank(s)	Blank(s)	Blank(s)	Blank(s)	Blank(s)	Blank(s)	Blank(s)	Blank(s)	Blank(s)	Alive or dead of other cause	Alive or dead due to cancer	34	Alive	One primary only	Yes	1	1	Black	72 years	Black	46	Beam radiation	Yes	10	0	No	No	No	No	58	Single (never married)	Distant	p3
964814	50-54 years	Female	2016	Black	C34.1-Upper lobe, lung	8022	Left - origin of primary	Positive histology	8022/3: Pleomorphic carcinoma	Regional	Regional	Blank(s)	Blank(s)	Blank(s)	Blank(s)	Blank(s)	Blank(s)	Blank(s)	Blank(s)	Blank(s)	Blank(s)	Blank(s)	Blank(s)	Blank(s)	Blank(s)	Alive or dead of other cause	Alive or dead due to cancer	32	Alive	One primary only	Yes	1	1	Black	53 years	Black	33	None/Unknown	Yes	13	2	No	No	No	No	24	Married (including common law)	Regional	p1B
965022	55-59 years	Female	2015	Black	C34.1-Upper lobe, lung	8031	Left - origin of primary	Positive histology	8031/3: Giant cell carcinoma	Distant	Distant	Blank(s)	Blank(s)	Blank(s)	Blank(s)	IV	T3	N3	M1a	IIIB	T4	N3	M0	14	400	Alive or dead of other cause	Dead (attributable to causes other than this cancer dx)	0	Dead	One primary only	Yes	1	1	Black	59 years	Black	0	None/Unknown	No/Unknown	0	98	No	No	No	No	Blank(s)	Married (including common law)	Distant	Blank(s)
965604	55-59 years	Female	2015	Black	C34.1-Upper lobe, lung	8022	Left - origin of primary	Positive exfoliative cytology, no positive histology	8022/3: Pleomorphic carcinoma	Distant	Distant	Blank(s)	Blank(s)	Blank(s)	Blank(s)	IV	T4	N2	M1b	IV	T1	N2	M1	28	300	Alive or dead of other cause	Dead (attributable to causes other than this cancer dx)	0	Dead	One primary only	Yes	1	1	Black	57 years	Black	0	None/Unknown	No/Unknown	95	95	No	No	Yes	No	Blank(s)	Divorced	Distant	Blank(s)
966953	50-54 years	Male	2016	White	C34.1-Upper lobe, lung	8022	Right - origin of primary	Positive histology	8022/3: Pleomorphic carcinoma	Regional	Regional	Blank(s)	Blank(s)	Blank(s)	Blank(s)	Blank(s)	Blank(s)	Blank(s)	Blank(s)	Blank(s)	Blank(s)	Blank(s)	Blank(s)	Blank(s)	Blank(s)	Alive or dead of other cause	Alive or dead due to cancer	28	Alive	One primary only	Yes	1	1	White	50 years	White	56	None/Unknown	Yes	25	1	No	No	No	No	60	Married (including common law)	Regional	p2B
967507	75-79 years	Male	2016	White	C34.1-Upper lobe, lung	8980	Right - origin of primary	Positive histology	8980/3: Carcinosarcoma, NOS	Regional	Regional	Blank(s)	Blank(s)	Blank(s)	Blank(s)	Blank(s)	Blank(s)	Blank(s)	Blank(s)	Blank(s)	Blank(s)	Blank(s)	Blank(s)	Blank(s)	Blank(s)	Alive or dead of other cause	Alive or dead due to cancer	33	Alive	One primary only	Yes	1	1	White	75 years	White	33	None/Unknown	Yes	22	0	No	No	No	No	59	Married (including common law)	Regional	p3
967943	70-74 years	Female	2016	White	C34.1-Upper lobe, lung	8022	Right - origin of primary	Positive histology	8022/3: Pleomorphic carcinoma	Regional	Regional	Blank(s)	Blank(s)	Blank(s)	Blank(s)	Blank(s)	Blank(s)	Blank(s)	Blank(s)	Blank(s)	Blank(s)	Blank(s)	Blank(s)	Blank(s)	Blank(s)	Alive or dead of other cause	Alive or dead due to cancer	29	Alive	One primary only	Yes	1	1	White	70 years	White	33	None/Unknown	Yes	7	1	No	No	No	No	15	Unknown	Regional	p1A
968663	55-59 years	Male	2017	White	C34.2-Middle lobe, lung	8022	Right - origin of primary	Positive histology	8022/3: Pleomorphic carcinoma	Distant	Distant	Blank(s)	Blank(s)	Blank(s)	Blank(s)	Blank(s)	Blank(s)	Blank(s)	Blank(s)	Blank(s)	Blank(s)	Blank(s)	Blank(s)	Blank(s)	Blank(s)	Alive or dead of other cause	Alive or dead due to cancer	21	Alive	One primary only	Yes	1	1	White	57 years	White	45	None/Unknown	Yes	30	4	No	No	No	No	40	Married (including common law)	Distant	p4
970016	75-79 years	Female	2016	White	C34.1-Upper lobe, lung	8022	Right - origin of primary	Positive histology	8022/3: Pleomorphic carcinoma	Distant	Distant	Blank(s)	Blank(s)	Blank(s)	Blank(s)	Blank(s)	Blank(s)	Blank(s)	Blank(s)	Blank(s)	Blank(s)	Blank(s)	Blank(s)	Blank(s)	Blank(s)	Dead (attributable to this cancer dx)	Alive or dead due to cancer	21	Dead	One primary only	Yes	1	1	White	79 years	White	0	None/Unknown	Yes	0	98	No	No	No	Yes	61	Unknown	Distant	c2B
970036	75-79 years	Male	2016	White	C34.1-Upper lobe, lung	8032	Left - origin of primary	Positive histology	8032/3: Spindle cell carcinoma, NOS	Distant	Distant	Blank(s)	Blank(s)	Blank(s)	Blank(s)	Blank(s)	Blank(s)	Blank(s)	Blank(s)	Blank(s)	Blank(s)	Blank(s)	Blank(s)	Blank(s)	Blank(s)	Dead (attributable to this cancer dx)	Alive or dead due to cancer	1	Dead	One primary only	Yes	1	1	White	76 years	White	0	None/Unknown	No/Unknown	0	98	Yes	No	No	No	70	Married (including common law)	Distant	c2B
970285	70-74 years	Female	2016	Black	C34.3-Lower lobe, lung	8022	Right - origin of primary	Positive histology	8022/3: Pleomorphic carcinoma	Distant	Distant	Blank(s)	Blank(s)	Blank(s)	Blank(s)	Blank(s)	Blank(s)	Blank(s)	Blank(s)	Blank(s)	Blank(s)	Blank(s)	Blank(s)	Blank(s)	Blank(s)	Alive or dead of other cause	Alive or dead due to cancer	34	Alive	One primary only	Yes	1	1	Black	73 years	Black	0	None/Unknown	No/Unknown	0	98	No	No	No	No	6	Divorced	Distant	c1
971147	70-74 years	Female	2016	Black	C34.3-Lower lobe, lung	8031	Left - origin of primary	Positive exfoliative cytology, no positive histology	8031/3: Giant cell carcinoma	Distant	Distant	Blank(s)	Blank(s)	Blank(s)	Blank(s)	Blank(s)	Blank(s)	Blank(s)	Blank(s)	Blank(s)	Blank(s)	Blank(s)	Blank(s)	Blank(s)	Blank(s)	Dead (attributable to this cancer dx)	Alive or dead due to cancer	2	Dead	One primary only	Yes	1	1	Black	72 years	Black	0	Radiation, NOS method or source not specified	No/Unknown	0	98	Yes	No	Yes	No	50	Widowed	Distant	c3
971242	50-54 years	Male	2016	White	C34.3-Lower lobe, lung	8022	Left - origin of primary	Positive histology	8022/3: Pleomorphic carcinoma	Distant	Distant	Blank(s)	Blank(s)	Blank(s)	Blank(s)	Blank(s)	Blank(s)	Blank(s)	Blank(s)	Blank(s)	Blank(s)	Blank(s)	Blank(s)	Blank(s)	Blank(s)	Dead (attributable to this cancer dx)	Alive or dead due to cancer	5	Dead	One primary only	Yes	1	1	White	51 years	White	0	Beam radiation	Yes	0	98	No	Yes	No	No	69	Married (including common law)	Distant	c4
971767	55-59 years	Male	2017	Black	C34.1-Upper lobe, lung	8031	Left - origin of primary	Positive histology	8031/3: Giant cell carcinoma	Localized	Localized	Blank(s)	Blank(s)	Blank(s)	Blank(s)	Blank(s)	Blank(s)	Blank(s)	Blank(s)	Blank(s)	Blank(s)	Blank(s)	Blank(s)	Blank(s)	Blank(s)	Alive or dead of other cause	Alive or dead due to cancer	12	Alive	One primary only	Yes	1	1	Black	59 years	Black	30	None/Unknown	No/Unknown	2	0	No	No	No	No	24	Single (never married)	Localized	p1B
972159	80-84 years	Male	2017	White	C34.2-Middle lobe, lung	8980	Right - origin of primary	Positive histology	8980/3: Carcinosarcoma, NOS	Regional	Regional	Blank(s)	Blank(s)	Blank(s)	Blank(s)	Blank(s)	Blank(s)	Blank(s)	Blank(s)	Blank(s)	Blank(s)	Blank(s)	Blank(s)	Blank(s)	Blank(s)	Alive or dead of other cause	Dead (attributable to causes other than this cancer dx)	7	Dead	One primary only	Yes	1	1	White	81 years	White	0	Beam radiation	No/Unknown	0	98	No	No	No	No	62	Married (including common law)	Regional	c3
973572	75-79 years	Male	2017	White	C34.3-Lower lobe, lung	8980	Right - origin of primary	Positive histology	8980/3: Carcinosarcoma, NOS	Localized	Localized	Blank(s)	Blank(s)	Blank(s)	Blank(s)	Blank(s)	Blank(s)	Blank(s)	Blank(s)	Blank(s)	Blank(s)	Blank(s)	Blank(s)	Blank(s)	Blank(s)	Alive or dead of other cause	Alive or dead due to cancer	17	Alive	One primary only	Yes	1	1	White	76 years	White	0	Beam radiation	No/Unknown	0	98	No	No	No	No	62	Married (including common law)	Localized	c2B
[truncated: 10 more rows]
[truncated: 23 more columns]
