# Supplementary material for: Individual risk and prognostic value prediction by machine learning for distant metastasis in pulmonary sarcomatoid carcinoma: a large cohort study based on the SEER database and the Chinese population
Source: Front Oncol. 2023 Jun 26;13:1105224. doi: 10.3389/fonc.2023.1105224 (PMC10332636; doi:10.3389/fonc.2023.1105224)
Supplement: Supplementary file 2 [file DataSheet_2.csv]

×¡ÔººÅ	Õï¶Ï	Primary_site	Laterality	Histology	T_stage	N_stage	M_stage	Sex	Age	Race	Marriage
276698	×óÉÏ·Î°©Êõºó»¯ÁÆ	Upper	Left	8032	T1	N0	M0	Male	70	Other	Married
389880	ÓÒÉÏ·ÎÁÛ°©£¨CTNM·ÖÆÚ¢óbÆÚ£©	Upper	Right	8031	T1	N2	M1	Male	73	Other	Married
695592	ÓÒÏÂ·Î¶àÐÎÐÔ°©£¨T3N3M1b IVÆÚ£©	Lower	Right	8022	T3	N3	M1	Male	72	Other	Married
734658	×óÏÂ·Î°©£¨T3N2M0£©	Lower	Left	8032	T3	N2	M0	Male	79	Other	Married
752726	ÓÒÉÏ·Î¼â°©£¨T4N1M0£©	Upper	Right	8022	T4	N1	M0	Male	64	Other	Married
766936	×óÉÏ·ÎËóÐÎÏ¸°ûÁö	Upper	Left	8032	T4	N0	M0	Male	55	Other	Married
772927	ÓÒÉÏ·Î°©£¨T3N1M0£©	Upper	Right	8022	T3	N1	M0	Male	52	Other	Married
774705	£¨×ó·Î£©°©ÈâÁö£¨T2M1N0£©	Lower	Left	8980	T2	N0	M1	Male	74	Other	Married
779735	£¨×óÉÏ·ÎÏÂÉà¶Î£©¶ñÐÔÖ×Áö£¨¿¼ÂÇ¶àÐÎÐÔ°©£©	Upper	Left	8022	T2	N3	M1	Male	83	Other	Married
796711	ÓÒÉÏ·Î°©°é×Ý¸ôÁÜ°Í½á×ªÒÆ(T2aN2M0,¢óaÆÚ)	Upper	Right	8031	T2	N2	M0	Male	70	Other	Married
798456	×óÏÂ·Î°©(T4N0M0)	Lower	Left	8031	T4	N0	M0	Male	72	Other	Married
798564	ÓÒÉÏ·ÎCa°éÐØ²¿ÁÜ°Í½á×ªÒÆ£¨5£¬10R£©	Upper	Right	8972	T2	N3	M1	Male	69	Other	Married
798798	×óÏÂ·ÎÈâÁö»¯°©£¨T2N0M1£©	Lower	Left	8031	T2	N0	M1	Male	79	Other	Married
800400	ÓÒÉÏ·Î°©°é×Ý¸ôÁÜ°Í½á×ªÒÆ£¨T2N2MO£©	Upper	Right	8022	T2	N2	M0	Male	59	Other	Married
807146	×óÉÏ·Î¶àÐÎÐÔÈâÁö»¯°© 1¡¢¶à·¢¹Ç×ªÒÆ°© 1¡¢¸ßÑªÑ¹£¨2¼¶ ÖÐÎ££©	Upper	Left	8022	T2	N3	M1	Male	80	Other	Married
812096	ÓÒ·Î£©¶àÐÎÐÔ°©	Upper	Right	8022	T1	N0	M0	Male	88	Other	Married
817367	ÓÒÉÏ·ÎÈâÁö»¯°©	Upper	Right	8031	T2	N0	M0	Male	57	Other	Married
818644	ÓÒÉÏ·Î¶ñÐÔÖ×Áö·ÅÁÆ	Upper	Right	8972	T2	N3	M1	Female	51	Other	Married
819878	ÓÒÉÏ·ÎÈâÁö»¯°©£¨T2N2M0£©	Upper	Right	8031	T2	N2	M0	Male	69	Other	Married
820513	ÓÒÏÂ·Î¾ÞÏ¸°ûÐÍÈâÁö»¯°©	Lower	Right	8031	T4	N0	M1	Male	49	Other	Married
881775	£¨×óÏÂ·Î£©·Î°©£¨¿¼ÂÇ¶àÐÎÐÔ°©£©	Lower	Left	8022	T1	N0	M0	Male	80	Other	Married
901308	£¨ÓÒÉÏ·Î£©·Î°©£¨ÁÛ×´Ï¸°û°©°éÈâÁö»¯£©	Upper	Right	8980	T2	N2	M1	Male	72	Other	Married
918507	ÓÒÉÏ·Î°©T2N0M0	Upper	Right	8032	T2	N0	M0	Male	67	Other	Married
930199	ÓÒÏÂ·Î¶àÐÎÐÔ°©	Lower	Right	8022	T1	N0	M0	Female	78	Other	Married
930566	×óÏÂ·Î°©	Lower	Left	8032	T2	N0	M0	Male	61	Other	Married
932705	£¨×óÉÏ·Î£©ÈâÁö»¯°©	Upper	Left	8032	T1	N0	M0	Female	75	Other	Married
936425	ÓÒÉÏ·Î¶àÐÎÐÔ°©T3N0M0	Upper	Right	8022	T3	N0	M0	Male	66	Other	Married
946284	×óÉÏ·ÎÈâÁöÑù°©£¨T4N2M0 ¢óbÆÚ£©	Upper	Left	8032	T4	N2	M0	Female	43	Other	Married
948778	ÓÒÉÏ·Î°©T4N2M0	Upper	Right	8032	T4	N2	M0	Male	58	Other	Married
960399	×óÏÂ·ÎËóÐÎÏ¸°ûÁö	Lower	Left	8972	T4	N0	M0	Male	69	Other	Married
A03362	ÓÒÉÏ·Î°©T3N0M0	Upper	Right	8031	T3	N0	M0	Male	62	Other	Married
A06762	£¨ÓÒÉÏ·Î£©¶ñÐÔÖ×Áö£¬¿¼ÂÇ¶àÐÎÐÔ°©	Upper	Right	8022	T1	N0	M0	Male	78	Other	Married
A39335	ÓÒÉÏ·Î°©£¨T2aN0M0£©	Upper	Right	8022	T2	N0	M0	Male	75	Other	Married
A39908	ÓÒ·Î°©ÈâÁö£¨T2aN0M0)IBÆÚ	Lower	Right	8980	T2	N0	M0	Male	67	Other	Married
A49050	£¨ÓÒÉÏ·Î£©ÇãÏò¼äÒ¶Ô´ÐÔËóÐÎÏ¸°ûÖ×Áö	Upper	Right	8031	T1	N0	M1	Male	72	Other	Married
A63495	×óÏÂ·Î°©T2b N0 M1b IVÆÚ	Lower	Left	8032	T2	N0	M1	Male	76	Other	Married
A71336	×óÏÂ·ÎÈâÁöÑù°©T2aN2M0¢óAÆÚÊõºó	Lower	Left	8032	T2	N2	M0	Male	73	Other	Married
A82382;769580	×óÏÂ·Î°©Êõºó¸Î×ªÒÆ°©»¯ÁÆ	Lower	Left	8031	T1	N0	M0	Female	69	Other	Married
A84147	×óÉÏ·Î°©£¨T3N0M0£¬IIbÆÚ£©	Upper	Left	8032	T3	N0	M0	Male	71	Other	Married
A94600	ÓÒÉÏ·ÎÈâÁö»¯°©£¨T2N0M1b IVÆÚ£©	Upper	Right	8032	T2	N0	M1	Male	63	Other	Married
B25697;D50039	×óÉÏ·ÎÏÙ°©	Upper	Left	8972	T1	N0	M0	Male	31	Other	Married
B42453	×óÉÏ·Î°©ÈâÁö»¯°©ÇÖ°é·ÎÃÅÁÜ°Í½á×ªÒÆ£¨T4N1M	Upper	Left	8032	T4	N1	M1	Female	66	Other	Married
B91147	×óÉÏ·ÎÄ¸Ï¸°ûÁö	Upper	Left	8972	T3	N0	M1	Male	47	Other	Married
B95114	ÓÒÉÏ·ÎÏÙ°©£¨T1bN1M0 IIAÆÚ£©	Upper	Right	8032	T1	N1	M0	Male	65	Other	Married
D19418	ÓÒ·Î·ÇÐ¡Ï¸°û·Î°©£¨T2N3Mx£©	Lower	Right	8032	T2	N3	M1	Male	59	Other	Married
D45122	×óÉÏ·ÎÈâÁö»¯°©(T4N0M0,¢óAÆÚ£©	Upper	Left	8032	T4	N0	M0	Male	62	Other	Married
D47616	£¨ÓÒÉÏ·Î£©·ÇÐ¡Ï¸°û·Î°©£¨·ûºÏÈâÁö»¯°©£©°é	Upper	Right	8032	T3	N2	M0	Male	70	Other	Married
D61127	×óÉÏ·ÎÈâÁöÑù°©£¨T2bN0M0 ¢òAÆÚ£©ÊõºóÃâÒßÖÎÁÆ	Upper	Left	8032	T2	N0	M0	Male	73	Other	Married
D73616	£¨ÓÒ·Î£©¶ñÐÔÖ×Áö£¬¿¼ÂÇ·Ö»¯²îµÄ°©£¬ÈâÁöÑù	Lower	Right	8031	T3	N2	M1	Female	31	Other	Married
D82914	£¨ÓÒÉÏ·Î£©¿¼ÂÇµÍ¶È¶ñÐÔ¼¡ÏËÎ¬Ä¸Ï¸°ûÐÔÖ×Áö	Upper	Right	8972	T3	N2	M1	Male	71	Other	Married
D84569	×óÏÂ·ÎCA°éÁÜ°Í½á×ªÒÆ»¯ÁÆ	Lower	Left	8032	T1	N2	M0	Male	57	Other	Married
E05607	×óÉÏ·ÎËóÐÎÏ¸°û°©	Upper	Left	8032	T3	N2	M1	Male	71	Other	Married
E13334	£¨ÓÒÉÏ·Î£©¶ñÐÔÖ×Áö£¨ÇãÏòÈâÁö»¯°©£©	Upper	Right	8032	T4	N2	M1	Male	67	Other	Married
E26315	ÓÒ·ÎÉÏÒ¶ËóÐÎÏ¸°ûÁö	Upper	Right	8032	T4	N3	M1	Male	62	Other	Married
E27452	ÓÒ·ÎÈâÁö	Middle	Right	8022	T2	N2	M1	Female	63	Other	Married
E29418	×óÉÏ·Î°©	Upper	Left	8972	T1	N0	M0	Male	50	Other	Married
E38588	ÓÒÉÏ·ÎËóÐÎÏ¸°û°©Êõºó	Upper	Right	8032	T2	N2	M1	Male	71	Other	Married
E45130	ÓÒÉÏ·Î°©°éË«²àÐØÄ¤¼°×Ý¸ôÁÜ°Í½á×ªÒÆ£¿	Upper	Right	8980	T3	N2	M1	Male	73	Other	Married
E48072	×óÉÏ·Î°©(T3N0M0)Êõºó»¯ÁÆ	Upper	Left	8980	T3	N0	M0	Male	71	Other	Married
E75022	×óÉÏ·Î£©ÈâÁö»¯°©°éÎ¢ÈéÍ·ÐÍÏÙ°©£¨pT2aN1M0	Upper	Left	8980	T2	N1	M0	Female	64	Other	Married
E87473	£¨ÓÒ·Î£©¶ñÐÔÖ×Áö£¬½áºÏÐÎÌ¬¼°ÃâÒß±íÐÍ¿¼ÂÇ	Lower	Right	8032	T3	N2	M1	Female	69	Other	Married
E92185	×óÏÂ·ÎÈâÁö»¯°©£¨T4N0MX ¢óAÆÚ£©	Lower	Left	8032	T4	N0	M0	Male	79	Other	Married
E94785	ÓÒÉÏ·ÎÈâÁö»¯°©	Upper	Right	8032	T3	N3	M1	Male	44	Other	Married
E95398	×óÏÂ·ÎµÍ·Ö»¯°©£¨cT1cN0M1c IVBÆÚ£©	Lower	Left	8032	T1	N0	M1	Male	68	Other	Married
F20637	×óÏÂ·ÎÈâÁö»¯°©T3N0M0 ¢òBÆÚ	Lower	Left	8032	T3	N0	M0	Male	66	Other	Married
F36861	×óÉÏ·Î°©£¨T4N0M0 IIIAÆÚ£©	Upper	Left	8032	T4	N0	M0	Male	53	Other	Married
F52751	£¨×ó²à·Î²¿£©¶ñÐÔÖ×Áö£¬½áºÏÃâÒß±íÐÍ£¬·ûºÏÈâÁö»¯°©	Lower	Left	8032	T4	N2	M1	Male	75	Other	Married
F58348	×ó·ÎÉÏÒ¶ÁÛ°©°éÎ´·Ö»¯ÈâÁöT2bN0M0	Upper	Left	8980	T2	N0	M0	Male	56	Other	Married
F59393	£¨ÓÒÉÏ·Î£©ËóÐÎÏ¸°ûÖ×Áö£¬½áºÏÃâÒß±íÐÍ·ûºÏÑ×ÐÔ¼¡ÏËÎ¬Ä¸Ï¸°ûÐÔÖ×Áö	Upper	Right	8972	T1	N0	M0	Male	27	Other	Other
F66633	ÓÒ·ÎÈâÁö»¯°©£¨T2N2M1 IVÆÚ£©	Lower	Right	8031	T2	N2	M1	Female	70	Other	Married
F75259	ÓÒÉÏ·ÎÏÙ°© T2bN0M0 IIaÆÚ	Upper	Right	8022	T2	N0	M0	Male	65	Other	Married
F94585	×óÏÂ·ÎÈâÁö»¯°© T1bN1M0 IIBÆÚ	Lower	Left	8031	T1	N1	M0	Male	63	Other	Married
F94976	×ó·Î»ìºÏÐÍ°©£¨ÏÙ°©ºÏ²¢ÈâÁö£©IVÆÚ	Upper	Left	8980	T1	N0	M0	Male	57	Other	Married
F98798	×óÏÂ·Î·ÎÏÙ°©(T2AN0M0)	Lower	Left	8980	T2	N0	M0	Female	50	Other	Married
G12189	£¨ÓÒÖÐ·Î£©¿¼ÂÇÈâÁöÑù°©	Middle	Right	8031	T1	N0	M0	Male	57	Other	Married
G23360	×ó·ÎÈâÁöÑù°©£¨T3N3M1c IVBÆÚ£©1.1Â­ÄÔ×ªÒÆ°©1.2Ë«·ÎÃÅ¡¢×Ý¸ôÄÚ¶à·¢ÁÜ°Í½á×ªÒÆ°©1.3¹Ç×ªÒÆ°©1.4Ë«²àÉöÉÏÏÙ×ªÒÆ°©?	Upper	Left	8031	T3	N3	M1	Female	58	Other	Married
G24020	ÓÒ·ÎÈâÁöÑù°©	Lower	Right	8031	T4	N3	M1	Female	55	Other	Married
G24296	×óÏÂ·ÎµÍ·Ö»¯ÁÛ°©£¨T2aN1M0 IIBÆÚ£©Êõºó»¯ÁÆ¡¢ÃâÒßÖÎÁÆ	Lower	Left	8980	T2	N1	M0	Male	57	Other	Married
G25691	£¨×óÉÏ·Î£©½áºÏÃâÒß×é»¯¼°ÐÎÌ¬Ñ§£¬·ÇÐ¡Ï¸°û°©£¬ÇãÏòÈâÁöÑù°©	Upper	Left	8031	T4	N3	M1	Male	67	Other	Married
G33183	×óÉÏ·Î°©ÈâÁö£¨cT3N2MxKRASÍ»±ä£©;ÓÒ·ÎÖÐÒ¶¾Þ´ó·Î´óðå¡¢·ÎÆøÖ×;ÂýÐÔÒÒÐÍ²¡¶¾ÐÔ¸ÎÑ×¸´Õï	Upper	Left	8032	T3	N2	M1	Male	63	Other	Married
G38445	×óÏÂ·Î¶ñÐÔÖ×Áö£¨T1cN0MO£¬IA3ÆÚ£©	Lower	Left	8031	T1	N0	M0	Female	69	Other	Married
G46063	ÓÒÉÏ·ÎËóÐÎÏ¸°ûÖ×Áö£¨T4N0M0 IIIAÆÚ£©ÓÒ·ÎÄÚ×ªÒÆÁö	Upper	Right	8972	T4	N0	M0	Male	41	Other	Married
G47085	ÓÒÉÏ·ÎÈâÁö»¯°©°é¶à·¢×ªÒÆ°©¹ÇÖÎÁÆ£¨T4N2M1c IVBÆÚ£©	Upper	Right	8032	T4	N2	M1	Male	51	Other	Married
G48790	×óÉÏ·ÎÈâÁöÑù°© T2aN2M0 IIIAÆÚ	Upper	Left	8032	T2	N2	M0	Male	66	Other	Married
G63759	ÓÒÉÏ·ÎÈâÁöÑù°©£¨T2aN0M0£¬¢ñbÆÚ£©	Upper	Right	8032	T2	N0	M0	Male	58	Other	Married
G66824	ÓÒÉÏ·ÎÏÙ°©£¨T2aN0M0,IBÆÚ£©	Upper	Right	8022	T2	N0	M0	Male	72	Other	Married
G72871	ÓÒÉÏ·ÎÈâÁö»¯°©£¨ypT2aN0M0 ¢ñb£©	Upper	Right	8980	T2	N0	M0	Male	66	Other	Married
G99176	×óÉÏ·ÎÈâÁöÑù°©°ÐÏòÖÎÁÆ	Upper	Left	8980	T2	N0	M0	Male	69	Other	Married
H02410	ÓÒ·Î°©ÈâÁö°é¶à·¢×ªÒÆ°©°ÐÏòÖÎÁÆ	Lower	Right	8980	T2	N0	M1	Female	73	Other	Married
H07322	ÓÒÏÂ·Î¶àÐÎÐÔ°©(PT2aN0M0)	Lower	Right	8022	T2	N0	M0	Female	47	Other	Married
H08037	×óÏÂ·ÎÏÙ°©£¨T2aNOMO IBÆÚ£©	Lower	Left	8022	T2	N0	M0	Female	69	Other	Married
H10138	ÓÒÉÏ·Î¶àÐÎÐÔ°©£¨T3N1M0 IIIAÆÚ£©	Upper	Right	8022	T3	N1	M0	Male	46	Other	Married
H10509	£¨ÓÒÉÏ·ÎÕ¼Î»£©¶ñÐÔÖ×Áö£¬½áºÏÃâÒß×é»¯¿¼ÂÇ°©ÈâÁö	Upper	Right	8980	T3	N3	M1	Male	67	Other	Married
H18192	×óÏÂ¶ñÐÔ¹ÂÁ¢ÐÔÏËÎ¬Áö	Lower	Left	8032	T4	N3	M1	Male	66	Other	Married
